# Supplementary material for: The Mapping of Predicted Triplex DNA:RNA in the Drosophila Genome Reveals a Prominent Location in Development- and Morphogenesis-Related Genes
Source: G3 (Bethesda). 2017 May 17;7(7):2295–304. doi: 10.1534/g3.117.042911 (PMC5499136; doi:10.1534/g3.117.042911)
Supplement: Supplementary file 1 [file 2295FileS1.xlsx]

## Sheet: lncRNA TFOs
Supplementary table 8 complete: list of lncRNAs that contributes to the formation of triplexes
lncRNAs	number of TTS matches	lncRNA length	count of TFO-TSS matches per 1000 bases
FBgn0265663	3260	1017	3205.51
FBgn0265642	850	452	1880.53
FBgn0267307	1038	594	1747.47
FBgn0267865	511	295	1732.2
FBgn0267801	550	383	1436.03
FBgn0047205	3114	2901	1073.42
FBgn0266851	1085	1011	1073.19
FBgn0266158	904	907	996.692
FBgn0267575	410	428	957.944
FBgn0267074	482	508	948.819
FBgn0264842	1038	1155	898.701
FBgn0265743	850	963	882.658
FBgn0266376	3350	4000	837.5
FBgn0267191	560	673	832.095
FBgn0266416	634	779	813.864
FBgn0266941	425	523	812.62
FBgn0261700	548	710	771.831
FBgn0267320	425	554	767.148
FBgn0267703	850	1133	750.221
FBgn0265757	875	1177	743.415
FBgn0266701	850	1365	622.711
FBgn0267779	425	728	583.791
FBgn0267455	450	842	534.442
FBgn0267180	853	1625	524.923
FBgn0267767	155	301	514.95
FBgn0266902	673	1338	502.99
FBgn0267229	1032	2210	466.968
FBgn0265854	649	1400	463.571
FBgn0264678	5508	13330	413.203
FBgn0265758	158	388	407.216
FBgn0266313	1895	4794	395.286
FBgn0266703	463	1201	385.512
FBgn0050121	948	2528	375
FBgn0051781	3345	8955	373.534
FBgn0265830	937	2705	346.396
FBgn0265820	425	1332	319.069
FBgn0266180	9659	35068	275.436
FBgn0267264	859	3169	271.063
FBgn0263414	776	2943	263.677
FBgn0266350	36280	149629	242.466
FBgn0266886	3114	13474	231.112
FBgn0267571	769	3391	226.777
FBgn0267068	171	823	207.776
FBgn0264871	551	2656	207.455
FBgn0266706	425	2145	198.135
FBgn0262741	1038	5339	194.418
FBgn0266046	3189	18213	175.095
FBgn0263659	1819	10400	174.904
FBgn0267084	203	1219	166.53
FBgn0263617	850	5165	164.569
FBgn0265161	286	1793	159.509
FBgn0266766	850	5443	156.164
FBgn0052773	34733	223710	155.259
FBgn0265740	165	1104	149.457
FBgn0266096	15103	107223	140.856
FBgn0265457	32808	239347	137.073
FBgn0266805	939	7420	126.55
FBgn0267668	5452	43950	124.05
FBgn0264384	9144	76084	120.183
FBgn0264084	970	8396	115.531
FBgn0266069	112	1037	108.004
FBgn0266262	315	3071	102.572
FBgn0264675	7288	72344	100.741
FBgn0266214	4186	42551	98.3761
FBgn0267704	14789	158841	93.1057
FBgn0264674	437	5176	84.4281
FBgn0267173	116	1399	82.9164
FBgn0264883	61	739	82.544
FBgn0052194	138	1754	78.6773
FBgn0266199	7284	94235	77.2961
FBgn0266751	1106	14499	76.2811
FBgn0266045	393	5251	74.8429
FBgn0263409	46	644	71.4286
FBgn0267612	46	644	71.4286
FBgn0267601	2026	29227	69.3195
FBgn0266414	442	7145	61.8614
FBgn0266008	72	1201	59.95
FBgn0266222	876	14666	59.73
FBgn0263039	850	15466	54.9593
FBgn0261503	410	7584	54.0612
FBgn0264394	108	2006	53.8385
FBgn0266852	20	378	52.9101
FBgn0263019	973	18895	51.4951
FBgn0266005	2128	41625	51.1231
FBgn0263049	858	17416	49.265
FBgn0267537	48	1037	46.2874
FBgn0051386	1626	36194	44.9246
FBgn0267228	772	17510	44.0891
FBgn0052111	850	20347	41.7752
FBgn0266622	384	9300	41.2903
FBgn0266894	17	432	39.3519
FBgn0266826	8	218	36.6972
FBgn0266578	850	23259	36.545
FBgn0266348	4838	140359	34.4688
FBgn0265859	17	501	33.9321
FBgn0266834	16	498	32.1285
FBgn0267969	52	1648	31.5534
FBgn0265696	44	1401	31.4061
FBgn0262898	124	4190	29.5943
FBgn0266689	245	8630	28.3893
FBgn0266361	49	1781	27.5126
FBgn0267072	6	225	26.6667
FBgn0265967	288	10958	26.2822
FBgn0266925	40	1538	26.0078
FBgn0262989	31	1228	25.2443
FBgn0267257	52	2171	23.9521
FBgn0266731	46	1955	23.5294
FBgn0267195	13	601	21.6306
FBgn0267440	18	870	20.6897
FBgn0267665	434	21055	20.6127
FBgn0265450	72	3575	20.1399
FBgn0267531	43	2245	19.1537
FBgn0265809	9	486	18.5185
FBgn0267038	29	1609	18.0236
FBgn0267611	39	2215	17.6072
FBgn0261636	17	1020	16.6667
FBgn0266276	48	2912	16.4835
FBgn0265664	37	2359	15.6846
FBgn0265655	23	1505	15.2824
FBgn0265931	9	603	14.9254
FBgn0266633	32	2175	14.7126
FBgn0051514	39	3175	12.2835
FBgn0267301	6	520	11.5385
FBgn0264378	7	637	10.989
FBgn0263708	21	1949	10.7748
FBgn0265982	5	501	9.98004
FBgn0267273	5	517	9.67118
FBgn0259996	8	834	9.59233
FBgn0040554	101	10596	9.5319
FBgn0265890	9	1042	8.63724
FBgn0266457	199	23492	8.47097
FBgn0266165	7	840	8.33333
FBgn0267706	8	1048	7.63359
FBgn0261632	3	402	7.46269
FBgn0265529	4	547	7.31261
FBgn0264840	7	980	7.14286
FBgn0263653	4	598	6.68896
FBgn0050267	18	2831	6.35818
FBgn0264462	108	18409	5.8667
FBgn0267625	5	854	5.8548
FBgn0267581	3	521	5.75816
FBgn0266183	5	888	5.63063
FBgn0267794	59	12083	4.88289
FBgn0266707	7	1470	4.7619
FBgn0266815	2	466	4.29185
FBgn0265727	2	487	4.10678
FBgn0265711	2	495	4.0404
FBgn0266116	8	2099	3.81134
FBgn0266198	2	551	3.62976
FBgn0266323	17	4740	3.5865
FBgn0265508	19	5728	3.31704
FBgn0264351	8	2504	3.19489
FBgn0264841	6	1899	3.15956
FBgn0267917	2	650	3.07692
FBgn0262604	4	1481	2.70088
FBgn0263663	9	3899	2.30828
FBgn0264857	209	92116	2.26888
FBgn0264788	14	6495	2.1555
FBgn0019661	11	5468	2.0117
FBgn0266850	6	3734	1.60686
FBgn0266236	12	7601	1.57874
FBgn0267557	1	641	1.56006
FBgn0267617	1	672	1.4881
FBgn0264346	1	685	1.45985
FBgn0267199	1	744	1.34409
FBgn0267672	1	757	1.321
FBgn0264827	5	3910	1.27877
FBgn0265497	2	1591	1.25707
FBgn0264945	1	852	1.17371
FBgn0267186	1	879	1.13766
FBgn0266649	2	2001	0.9995
FBgn0263415	3	3201	0.937207
FBgn0264602	1	1069	0.935454
FBgn0267570	2	2738	0.73046
FBgn0267742	1	1428	0.70028
FBgn0266926	1	1468	0.681199
FBgn0264617	4	6628	0.6035
FBgn0054044	1	1736	0.576037
FBgn0267991	1	1815	0.550964
FBgn0266630	8	15649	0.511215
FBgn0266315	9	20201	0.445522
FBgn0052835	1	2653	0.376932
FBgn0266181	1	2669	0.374672
FBgn0267133	1	3401	0.294031
FBgn0278598	3	10223	0.293456
FBgn0265814	2	7385	0.270819
FBgn0263441	1	3878	0.257865
FBgn0267730	3	17608	0.170377
FBgn0267793	1	9247	0.108143
FBgn0261638	1	12679	0.0788706
FBgn0267624	4	59380	0.0673627
FBgn0265379	2	35019	0.0571119

## Sheet: mRNA TFOs
Supplementary table 9 complete: list of mRNAs that contributes to the formation of triplexes
mRNAs	number of TTS matches	pre-mRNA length	count of TFO-TSS matches per 1000 bases
FBgn0261834	3189	793	4021.44
FBgn0051861	3189	839	3800.95
FBgn0025838	3260	946	3446.09
FBgn0037018	3142	1365	2301.83
FBgn0051281	3257	1559	2089.16
FBgn0040906	1038	521	1992.32
FBgn0036519	3289	1680	1957.74
FBgn0030078	3357	1810	1854.7
FBgn0032588	1038	779	1332.48
FBgn0052756	3260	2672	1220.06
FBgn0038017	3542	3248	1090.52
FBgn0031971	875	808	1082.92
FBgn0053170	3115	2936	1060.97
FBgn0036931	3301	3149	1048.27
FBgn0051207	1038	996	1042.17
FBgn0052570	1038	1034	1003.87
FBgn0053869	517	526	982.89
FBgn0053875	517	528	979.167
FBgn0053873	517	528	979.167
FBgn0053871	517	528	979.167
FBgn0030752	3762	3876	970.588
FBgn0031146	1038	1092	950.549
FBgn0260000	929	1006	923.459
FBgn0032210	3380	3989	847.33
FBgn0085350	4252	5376	790.923
FBgn0260812	3463	4432	781.363
FBgn0003267	3264	4401	741.65
FBgn0085377	3580	4862	736.323
FBgn0025835	3866	5696	678.722
FBgn0029003	3354	4999	670.934
FBgn0015286	9924	15026	660.455
FBgn0261647	3114	4793	649.697
FBgn0031629	3299	5324	619.647
FBgn0026199	3250	5370	605.214
FBgn0029662	5314	8788	604.688
FBgn0031145	3517	5999	586.264
FBgn0040153	4307	7497	574.496
FBgn0085351	4252	7506	566.48
FBgn0029856	850	1539	552.307
FBgn0030434	904	1637	552.23
FBgn0259918	4403	8103	543.379
FBgn0038165	3927	7497	523.81
FBgn0004133	3391	6592	514.411
FBgn0062413	3350	6612	506.655
FBgn0053523	3114	6259	497.524
FBgn0037992	3210	6619	484.968
FBgn0032482	3405	7067	481.817
FBgn0025620	1072	2235	479.642
FBgn0053690	337	705	478.014
FBgn0030052	6608	14223	464.6
FBgn0001098	3312	7144	463.606
FBgn0001197	1038	2292	452.88
FBgn0033932	3273	7263	450.64
FBgn0022984	1038	2338	443.969
FBgn0053542	3222	7364	437.534
FBgn0031190	3264	7507	434.794
FBgn0259215	3545	8237	430.375
FBgn0037973	769	1817	423.225
FBgn0031883	2076	5158	402.482
FBgn0050295	3341	8355	399.88
FBgn0010014	769	1951	394.157
FBgn0263118	3214	8214	391.283
FBgn0003890	8302	21377	388.361
FBgn0040601	3211	8320	385.938
FBgn0037408	3114	8089	384.967
FBgn0250904	690	1817	379.747
FBgn0029898	3115	8209	379.462
FBgn0030011	574	1545	371.521
FBgn0262570	3189	8656	368.415
FBgn0010313	3375	9294	363.138
FBgn0037470	1038	2859	363.064
FBgn0038666	850	2345	362.473
FBgn0030954	3438	9545	360.189
FBgn0050118	3589	10161	353.213
FBgn0260470	1074	3110	345.338
FBgn0260451	1074	3110	345.338
FBgn0038065	850	2465	344.828
FBgn0010504	3347	9737	343.74
FBgn0029814	7603	22265	341.478
FBgn0011760	4824	14235	338.883
FBgn0003285	7923	23436	338.07
FBgn0030105	198	595	332.773
FBgn0029751	385	1157	332.757
FBgn0034558	904	2734	330.651
FBgn0259876	3151	9679	325.55
FBgn0000173	1085	3461	313.493
FBgn0029825	825	2645	311.909
FBgn0029903	3163	10147	311.718
FBgn0030697	1038	3331	311.618
FBgn0029723	6662	21572	308.826
FBgn0086358	3694	11980	308.347
FBgn0086558	850	2772	306.638
FBgn0034723	3324	10882	305.459
FBgn0085360	850	2819	301.525
FBgn0014133	4732	15771	300.044
FBgn0030846	850	2842	299.085
FBgn0267912	7907	26489	298.501
FBgn0259173	4185	14083	297.167
FBgn0036007	3189	10774	295.99
FBgn0039428	108	366	295.082
FBgn0052365	7532	25773	292.244
FBgn0037766	12254	42040	291.484
FBgn0026086	4176	14341	291.193
FBgn0012037	1038	3568	290.919
FBgn0050147	3268	11337	288.26
FBgn0030979	3114	10882	286.161
FBgn0000459	1754	6153	285.064
FBgn0029711	1168	4178	279.56
FBgn0262728	769	2762	278.421
FBgn0039461	1054	3830	275.196
FBgn0052791	17661	64405	274.218
FBgn0020248	3829	14110	271.368
FBgn0031057	1038	3851	269.54
FBgn0011204	3760	14046	267.692
FBgn0033597	438	1648	265.777
FBgn0035983	3206	12401	258.528
FBgn0028325	769	2982	257.881
FBgn0031275	3189	12455	256.042
FBgn0002775	589	2321	253.77
FBgn0036463	3250	12825	253.411
FBgn0030065	8649	34452	251.045
FBgn0052645	3537	14264	247.967
FBgn0001138	8423	34077	247.176
FBgn0267790	1085	4472	242.621
FBgn0260794	6253	25813	242.242
FBgn0029657	14748	61000	241.77
FBgn0259242	24314	101201	240.255
FBgn0260753	6305	26435	238.51
FBgn0037016	3311	13918	237.893
FBgn0036926	1038	4383	236.824
FBgn0030309	850	3605	235.784
FBgn0030304	1453	6176	235.266
FBgn0030017	1038	4434	234.1
FBgn0266098	39465	169106	233.374
FBgn0029746	39465	169106	233.374
FBgn0029939	24290	104210	233.087
FBgn0029930	10257	44445	230.78
FBgn0261859	8265	35970	229.775
FBgn0003129	3379	14768	228.806
FBgn0020496	3342	14627	228.482
FBgn0031894	1038	4550	228.132
FBgn0015803	3355	14821	226.368
FBgn0005624	3388	14998	225.897
FBgn0026718	3211	14304	224.483
FBgn0262081	3899	17429	223.708
FBgn0002577	3398	15236	223.024
FBgn0029771	482	2164	222.736
FBgn0000179	15871	72792	218.032
FBgn0262362	3212	14747	217.807
FBgn0267253	10410	48013	216.816
FBgn0035797	904	4258	212.306
FBgn0026713	4961	23371	212.272
FBgn0034071	2793	13188	211.783
FBgn0029768	9956	47357	210.233
FBgn0086675	6900	32941	209.465
FBgn0053995	1063	5096	208.595
FBgn0264742	1063	5096	208.595
FBgn0264743	1063	5096	208.595
FBgn0003326	4439	21470	206.754
FBgn0020389	3211	15633	205.399
FBgn0030634	1038	5071	204.693
FBgn0039858	3274	16023	204.331
FBgn0265630	3240	16176	200.297
FBgn0029962	3289	16483	199.539
FBgn0030897	3844	19376	198.39
FBgn0262656	3675	18539	198.231
FBgn0003028	4460	22657	196.849
FBgn0031011	3316	16931	195.854
FBgn0259170	11505	59167	194.45
FBgn0042650	5987	30911	193.685
FBgn0028360	1000	5169	193.461
FBgn0030224	200	1034	193.424
FBgn0265413	1580	8182	193.107
FBgn0003159	4078	21408	190.49
FBgn0028369	74500	394149	189.015
FBgn0036239	853	4518	188.8
FBgn0020278	3644	19420	187.642
FBgn0264907	4271	22789	187.415
FBgn0014020	850	4543	187.101
FBgn0027528	4594	24607	186.695
FBgn0034716	905	4894	184.92
FBgn0266445	937	5087	184.195
FBgn0267791	3531	19304	182.915
FBgn0013303	1038	5682	182.682
FBgn0032587	4499	24800	181.411
FBgn0028400	850	4745	179.136
FBgn0000038	1182	6645	177.878
FBgn0037060	1038	5837	177.831
FBgn0024245	4313	24559	175.618
FBgn0050044	1015	5788	175.363
FBgn0045063	3451	19883	173.565
FBgn0046687	1066	6148	173.39
FBgn0052626	2621	15126	173.278
FBgn0020306	3189	18418	173.146
FBgn0003091	3540	20472	172.919
FBgn0015872	3176	18443	172.206
FBgn0264975	6489	37798	171.676
FBgn0263593	3368	19669	171.234
FBgn0085443	16212	95354	170.019
FBgn0261799	4914	29164	168.495
FBgn0045761	1038	6161	168.479
FBgn0036663	3380	20159	167.667
FBgn0003371	7622	45602	167.142
FBgn0052758	3116	18658	167.006
FBgn0267336	20069	120684	166.294
FBgn0267001	48448	291517	166.193
FBgn0035539	3114	18740	166.169
FBgn0265523	9690	58416	165.879
FBgn0014859	5137	31127	165.034
FBgn0024187	3212	19471	164.963
FBgn0026206	4278	26055	164.191
FBgn0040388	4236	25877	163.697
FBgn0263997	2314	14143	163.615
FBgn0030769	1293	7936	162.928
FBgn0000256	4918	30215	162.767
FBgn0259110	4265	26224	162.637
FBgn0014037	3295	20291	162.387
FBgn0086711	3540	21813	162.289
FBgn0029887	881	5435	162.098
FBgn0040637	87	537	162.011
FBgn0004647	6022	37352	161.223
FBgn0053639	2459	15265	161.087
FBgn0029943	1463	9149	159.908
FBgn0085478	5050	31720	159.206
FBgn0260945	3293	20688	159.174
FBgn0039411	3501	22120	158.273
FBgn0052843	4446	28130	158.052
FBgn0039776	3114	19750	157.671
FBgn0039507	850	5413	157.029
FBgn0266375	4008	25671	156.129
FBgn0029754	338	2166	156.048
FBgn0033654	1972	12656	155.815
FBgn0030261	284	1828	155.361
FBgn0052698	11196	72227	155.011
FBgn0259789	2645	17084	154.823
FBgn0035901	461	3005	153.411
FBgn0259749	823	5367	153.345
FBgn0263391	4273	27872	153.308
FBgn0051760	4247	27729	153.161
FBgn0030437	1075	7027	152.981
FBgn0052204	3594	23620	152.159
FBgn0010750	4152	27456	151.224
FBgn0050271	851	5638	150.94
FBgn0051992	2089	14063	148.546
FBgn0266429	13661	92189	148.185
FBgn0029504	3991	27048	147.552
FBgn0033544	1038	7036	147.527
FBgn0037324	769	5224	147.205
FBgn0026411	7157	49266	145.273
FBgn0029761	9416	64903	145.078
FBgn0031530	3227	22260	144.969
FBgn0264542	7507	51819	144.87
FBgn0052423	17684	122124	144.804
FBgn0039959	6529	45356	143.95
FBgn0052296	7040	48922	143.903
FBgn0266435	1038	7217	143.827
FBgn0266434	1038	7217	143.827
FBgn0030320	769	5363	143.39
FBgn0001323	3371	23519	143.331
FBgn0023526	2201	15381	143.099
FBgn0031855	1949	13632	142.972
FBgn0029990	254	1777	142.938
FBgn0004885	4189	29429	142.343
FBgn0003162	1038	7294	142.309
FBgn0001104	1038	7295	142.289
FBgn0086899	9904	69764	141.964
FBgn0083981	4748	33522	141.638
FBgn0036899	1925	13599	141.555
FBgn0031306	909	6464	140.625
FBgn0032120	3505	25223	138.96
FBgn0262736	1085	7849	138.234
FBgn0082831	1026	7424	138.2
FBgn0064227	425	3077	138.122
FBgn0261244	3820	27780	137.509
FBgn0001083	1508	11000	137.091
FBgn0000635	9894	73207	135.151
FBgn0002921	3714	27526	134.927
FBgn0267964	16857	124993	134.864
FBgn0029893	769	5712	134.629
FBgn0010329	4243	31698	133.857
FBgn0000139	435	3252	133.764
FBgn0259923	1463	10958	133.51
FBgn0264490	8674	65426	132.577
FBgn0034885	940	7119	132.041
FBgn0034911	2575	19511	131.977
FBgn0029750	356	2704	131.657
FBgn0265726	3360	25544	131.538
FBgn0030396	2543	19378	131.231
FBgn0052814	904	6906	130.901
FBgn0000464	19004	145447	130.659
FBgn0031261	256	1968	130.081
FBgn0030763	851	6562	129.686
FBgn0037065	546	4211	129.66
FBgn0265373	467	3604	129.578
FBgn0034636	2042	15790	129.322
FBgn0025390	18756	145235	129.142
FBgn0038201	425	3291	129.14
FBgn0264491	4746	37131	127.818
FBgn0259678	4052	31774	127.526
FBgn0264090	12503	98295	127.199
FBgn0029606	154	1216	126.645
FBgn0029996	825	6521	126.514
FBgn0034720	5003	39610	126.306
FBgn0037676	4384	34870	125.724
FBgn0000535	6848	54513	125.621
FBgn0053181	3475	27682	125.533
FBgn0032439	4439	35840	123.856
FBgn0015776	1022	8307	123.029
FBgn0003339	3292	26862	122.552
FBgn0052369	4002	32721	122.307
FBgn0029082	3750	30739	121.995
FBgn0000711	2910	23858	121.972
FBgn0262617	5381	44162	121.847
FBgn0263132	4112	33959	121.087
FBgn0034829	993	8224	120.744
FBgn0026179	4921	40910	120.288
FBgn0037409	1066	8868	120.207
FBgn0086758	6417	53425	120.112
FBgn0000479	19991	167328	119.472
FBgn0031016	14178	118734	119.41
FBgn0034602	699	5861	119.263
FBgn0264954	1040	8725	119.198
FBgn0028704	4170	34984	119.197
FBgn0264562	7802	66017	118.182
FBgn0086604	6453	54614	118.157
FBgn0035861	1038	8788	118.116
FBgn0086778	2523	21373	118.046
FBgn0010415	10463	88775	117.86
FBgn0267337	4362	37013	117.85
FBgn0035708	1152	9789	117.683
FBgn0052521	8924	75862	117.635
FBgn0262519	3309	28165	117.486
FBgn0001250	3665	31246	117.295
FBgn0004244	4245	36312	116.904
FBgn0030529	1091	9337	116.847
FBgn0014026	286	2452	116.639
FBgn0037754	543	4671	116.249
FBgn0038606	3456	29797	115.985
FBgn0003165	19867	171340	115.951
FBgn0066292	3133	27024	115.934
FBgn0028541	3122	26954	115.827
FBgn0035688	1038	8965	115.784
FBgn0052600	16134	140126	115.139
FBgn0030485	425	3706	114.679
FBgn0000492	1014	8859	114.46
FBgn0000119	3381	29590	114.262
FBgn0261461	3520	30976	113.636
FBgn0010909	3601	31694	113.618
FBgn0283451	10148	89738	113.085
FBgn0036974	623	5519	112.883
FBgn0265416	9183	81380	112.841
FBgn0004638	859	7620	112.73
FBgn0030592	1224	10940	111.883
FBgn0003464	850	7633	111.359
FBgn0010412	151	1356	111.357
FBgn0262975	4574	41132	111.203
FBgn0028699	1090	9831	110.874
FBgn0261803	1133	10223	110.829
FBgn0052813	1321	11930	110.729
FBgn0036746	1038	9417	110.226
FBgn0259481	4350	39477	110.191
FBgn0031865	1045	9485	110.174
FBgn0041203	857	7809	109.745
FBgn0035426	112	1021	109.696
FBgn0261444	2342	21396	109.46
FBgn0270928	1461	13416	108.9
FBgn0029950	386	3549	108.763
FBgn0038679	3803	34969	108.753
FBgn0052406	3150	29110	108.21
FBgn0030798	3428	31738	108.009
FBgn0003209	3321	30781	107.891
FBgn0003944	8373	77804	107.617
FBgn0040765	14840	138423	107.208
FBgn0003415	3705	34621	107.016
FBgn0036921	447	4188	106.734
FBgn0035988	174	1634	106.487
FBgn0015773	5306	49917	106.296
FBgn0263102	6308	59393	106.208
FBgn0030459	237	2241	105.756
FBgn0047095	404	3824	105.649
FBgn0028953	851	8133	104.635
FBgn0013433	3316	31720	104.54
FBgn0030887	459	4392	104.508
FBgn0013759	4097	39275	104.316
FBgn0030617	2428	23289	104.255
FBgn0030576	860	8257	104.154
FBgn0036395	90	865	104.046
FBgn0033988	1048	10074	104.03
FBgn0003499	4657	44781	103.995
FBgn0263257	5739	55215	103.939
FBgn0052666	6430	61911	103.859
FBgn0038391	1038	10029	103.5
FBgn0038826	5546	53998	102.708
FBgn0053988	4217	41280	102.156
FBgn0004656	2403	23629	101.697
FBgn0028550	3309	32545	101.675
FBgn0004595	8039	79148	101.569
FBgn0031589	884	8732	101.237
FBgn0039617	4586	45369	101.082
FBgn0261570	4218	41864	100.755
FBgn0005630	6186	61398	100.752
FBgn0030174	1534	15240	100.656
FBgn0263109	3760	37469	100.35
FBgn0030648	425	4239	100.259
FBgn0261397	850	8479	100.248
FBgn0035429	1063	10658	99.7373
FBgn0054045	428	4300	99.5349
FBgn0085387	16515	165980	99.4999
FBgn0085391	6354	64126	99.0862
FBgn0001235	13044	132008	98.8122
FBgn0029667	1366	13841	98.6923
FBgn0031474	1122	11385	98.5507
FBgn0259677	5227	53143	98.3573
FBgn0039831	1038	10558	98.3141
FBgn0259745	1071	10971	97.621
FBgn0263993	1726	17693	97.5527
FBgn0039378	1038	10649	97.4739
FBgn0260971	6405	65743	97.4248
FBgn0016059	1038	10661	97.3642
FBgn0035308	1038	10663	97.346
FBgn0032694	4327	44521	97.1901
FBgn0261292	79	814	97.0516
FBgn0259171	10844	111765	97.025
FBgn0036985	1038	10706	96.955
FBgn0036978	473	4882	96.8865
FBgn0267911	7249	74951	96.7165
FBgn0086677	3300	34147	96.641
FBgn0261556	4699	48704	96.4808
FBgn0024980	481	4988	96.4314
FBgn0264442	4848	50403	96.1848
FBgn0030331	1189	12372	96.1041
FBgn0034049	850	8896	95.5486
FBgn0036518	1935	20266	95.4801
FBgn0011217	850	8906	95.4413
FBgn0052499	4683	49077	95.4215
FBgn0264561	949	9990	94.995
FBgn0040031	1101	11613	94.8075
FBgn0250867	8212	86645	94.7775
FBgn0013984	4646	49074	94.6734
FBgn0000114	13024	138435	94.0803
FBgn0262794	1368	14546	94.0465
FBgn0263005	1585	16892	93.8314
FBgn0261341	489	5228	93.5348
FBgn0015806	1249	13383	93.3274
FBgn0030662	769	8246	93.2573
FBgn0261041	1283	13778	93.1195
FBgn0016075	1494	16048	93.0957
FBgn0030747	850	9143	92.9673
FBgn0003716	4862	52385	92.8128
FBgn0029851	301	3244	92.7867
FBgn0051475	1896	20438	92.7684
FBgn0040208	456	4921	92.6641
FBgn0021764	5802	62663	92.5905
FBgn0025360	1038	11247	92.2913
FBgn0037698	2991	32594	91.7654
FBgn0051163	14883	162297	91.7022
FBgn0000636	6721	73340	91.6417
FBgn0038929	283	3092	91.5265
FBgn0004369	10020	109486	91.5186
FBgn0053143	1808	19757	91.5119
FBgn0051719	1004	11010	91.1898
FBgn0015519	8284	90970	91.063
FBgn0033538	2196	24146	90.9467
FBgn0263996	4264	47597	89.5855
FBgn0032901	4264	47597	89.5855
FBgn0051151	919	10268	89.5014
FBgn0261260	12674	141634	89.4842
FBgn0050089	3100	34664	89.43
FBgn0259984	7958	89273	89.1423
FBgn0025525	3281	36848	89.0415
FBgn0034644	1041	11759	88.5279
FBgn0032521	1067	12057	88.4963
FBgn0033365	1062	12014	88.3969
FBgn0000633	11086	126324	87.7585
FBgn0259101	1038	11876	87.4032
FBgn0015774	5526	63339	87.2448
FBgn0243486	5043	57867	87.1481
FBgn0259241	6281	72180	87.0186
FBgn0004198	6058	69712	86.9004
FBgn0041604	3384	39009	86.7492
FBgn0262738	3683	42783	86.0856
FBgn0028888	3315	38578	85.9298
FBgn0003382	1038	12150	85.4321
FBgn0261871	4024	47139	85.3646
FBgn0004861	1038	12162	85.3478
FBgn0030055	327	3850	84.9351
FBgn0004117	425	5005	84.9151
FBgn0030326	84	991	84.7629
FBgn0011582	4176	49432	84.4797
FBgn0030077	1121	13286	84.3745
FBgn0030737	148	1756	84.2825
FBgn0015766	877	10430	84.0844
FBgn0266418	3696	44020	83.9618
FBgn0004606	1950	23277	83.7737
FBgn0013718	3540	42381	83.528
FBgn0023524	454	5461	83.135
FBgn0003380	11549	138941	83.1216
FBgn0259735	9821	118203	83.0859
FBgn0264489	1700	20499	82.9309
FBgn0051721	6892	83172	82.8644
FBgn0000617	98	1188	82.4916
FBgn0052206	5979	72592	82.3644
FBgn0029922	4983	60553	82.2915
FBgn0020767	802	9778	82.0209
FBgn0016031	1009	12305	81.9992
FBgn0010228	850	10374	81.9356
FBgn0267033	11807	144412	81.7591
FBgn0263846	1000	12270	81.4996
FBgn0003463	2457	30152	81.4871
FBgn0261549	9942	122409	81.2195
FBgn0038676	906	11156	81.2119
FBgn0265607	3398	42095	80.7222
FBgn0083942	3398	42095	80.7222
FBgn0051973	3213	40003	80.319
FBgn0030706	814	10144	80.2445
FBgn0004865	3189	39895	79.9348
FBgn0053223	1453	18196	79.8527
FBgn0264308	2340	29308	79.8417
FBgn0038073	888	11129	79.7915
FBgn0028481	2814	35306	79.7032
FBgn0027581	1038	13027	79.6807
FBgn0085384	4404	55309	79.6254
FBgn0026058	1830	23002	79.5583
FBgn0038295	3250	40868	79.5243
FBgn0263706	8350	105012	79.5147
FBgn0264574	6337	79715	79.4957
FBgn0051352	875	11032	79.3147
FBgn0001297	2230	28119	79.3058
FBgn0051324	1888	23807	79.3044
FBgn0259680	1695	21427	79.1058
FBgn0034606	2633	33295	79.0809
FBgn0003896	1716	21755	78.8784
FBgn0029822	390	4945	78.8675
FBgn0037534	1105	14036	78.7261
FBgn0030400	1099	14025	78.3601
FBgn0003301	3020	38596	78.2465
FBgn0083975	3181	40665	78.2245
FBgn0004368	1312	16789	78.1464
FBgn0259168	1910	24526	77.8765
FBgn0030505	3098	39824	77.7923
FBgn0029881	4103	52954	77.4823
FBgn0038558	78	1007	77.4578
FBgn0030940	850	10980	77.4135
FBgn0266801	8699	113290	76.7852
FBgn0000259	695	9055	76.7532
FBgn0013751	1183	15487	76.3866
FBgn0015229	425	5573	76.2605
FBgn0052082	2128	27936	76.1741
FBgn0032495	301	3958	76.0485
FBgn0005632	1038	13662	75.9772
FBgn0031118	3095	40740	75.9696
FBgn0003366	1125	14859	75.7117
FBgn0085370	4408	58318	75.5856
FBgn0038385	904	11990	75.3962
FBgn0031449	1066	14157	75.2984
FBgn0036502	230	3065	75.0408
FBgn0029941	9356	124709	75.0227
FBgn0085423	1104	14733	74.9338
FBgn0033194	1038	13867	74.854
FBgn0029989	136	1823	74.6023
FBgn0050378	86	1154	74.5234
FBgn0029995	238	3196	74.4681
FBgn0015520	216	2908	74.2779
FBgn0052683	3296	44505	74.0591
FBgn0261555	3664	49494	74.0292
FBgn0083940	4603	62350	73.8252
FBgn0052792	1047	14189	73.7896
FBgn0051660	1762	23929	73.6345
FBgn0027492	1514	20567	73.6131
FBgn0003345	1711	23313	73.3925
FBgn0266354	7137	97664	73.0771
FBgn0038237	3237	44404	72.8988
FBgn0260798	10820	148766	72.7317
FBgn0264273	3280	45235	72.5102
FBgn0259222	1195	16532	72.2841
FBgn0039557	90	1246	72.2311
FBgn0265597	6528	90456	72.1677
FBgn0034883	940	13033	72.1246
FBgn0267698	769	10719	71.7418
FBgn0259224	2750	38449	71.5233
FBgn0262098	56	783	71.5198
FBgn0040351	907	12720	71.305
FBgn0261723	875	12296	71.1614
FBgn0005775	10122	142276	71.1434
FBgn0016131	425	5979	71.0821
FBgn0017590	4436	62448	71.0351
FBgn0261873	4393	61926	70.9395
FBgn0052062	7987	112601	70.9319
FBgn0001085	6678	94297	70.8188
FBgn0038542	918	13060	70.291
FBgn0052506	1241	17735	69.9746
FBgn0035543	347	4960	69.9597
FBgn0011817	5250	75102	69.9049
FBgn0266000	1147	16428	69.8198
FBgn0053100	3190	45884	69.5231
FBgn0036993	565	8162	69.2232
FBgn0005626	427	6170	69.2058
FBgn0035756	3227	46705	69.0932
FBgn0020378	1844	26722	69.0068
FBgn0261445	359	5205	68.9721
FBgn0026620	1055	15403	68.4932
FBgn0037232	263	3844	68.4183
FBgn0000286	425	6217	68.3609
FBgn0000036	4321	63262	68.3032
FBgn0261794	1185	17413	68.0526
FBgn0262111	3267	48023	68.0299
FBgn0010226	425	6256	67.9348
FBgn0267376	359	5288	67.8896
FBgn0027339	3120	45962	67.8822
FBgn0037171	4386	64803	67.6821
FBgn0016061	4220	62395	67.6336
FBgn0266696	8214	121572	67.5649
FBgn0038881	2111	31302	67.4398
FBgn0266450	937	13896	67.4295
FBgn0031975	1038	15494	66.9937
FBgn0036576	1802	26900	66.9888
FBgn0039152	996	14908	66.8098
FBgn0053158	5141	76964	66.7975
FBgn0053558	3133	46951	66.7291
FBgn0052549	1309	19647	66.6259
FBgn0026575	1039	15624	66.5003
FBgn0034083	1288	19397	66.402
FBgn0085382	9136	137878	66.2615
FBgn0278608	464	7013	66.1628
FBgn0010905	3240	49048	66.0577
FBgn0051363	1950	29521	66.0547
FBgn0011837	1528	23140	66.0328
FBgn0020379	1074	16309	65.8532
FBgn0264503	2429	36904	65.8194
FBgn0017418	486	7393	65.7379
FBgn0259244	4495	68594	65.5305
FBgn0259176	5948	91072	65.311
FBgn0267727	208	3196	65.0814
FBgn0003002	1114	17167	64.8919
FBgn0003867	287	4423	64.8881
FBgn0003654	546	8422	64.8302
FBgn0261548	5161	79949	64.5537
FBgn0267487	8568	132765	64.5351
FBgn0030161	749	11614	64.4911
FBgn0032593	851	13248	64.2361
FBgn0001078	3237	50703	63.8424
FBgn0051635	1038	16317	63.6146
FBgn0039620	1739	27430	63.3977
FBgn0033872	450	7133	63.0871
FBgn0260635	792	12625	62.7327
FBgn0030932	416	6639	62.66
FBgn0030512	2123	33906	62.6143
FBgn0042693	769	12293	62.5559
FBgn0053258	68	1088	62.5
FBgn0028499	941	15145	62.1327
FBgn0004795	1373	22211	61.8162
FBgn0000028	1772	28826	61.4723
FBgn0035331	1418	23107	61.3667
FBgn0033869	640	10455	61.2147
FBgn0263220	1839	30139	61.0173
FBgn0035767	199	3300	60.303
FBgn0010825	1371	22748	60.269
FBgn0085447	5517	91687	60.1721
FBgn0261793	1428	23740	60.1516
FBgn0026076	207	3445	60.0871
FBgn0004362	915	15270	59.9214
FBgn0033579	1971	32903	59.9034
FBgn0261613	1787	29983	59.6004
FBgn0033033	888	14974	59.3028
FBgn0028743	463	7808	59.2982
FBgn0051774	5225	88786	58.8494
FBgn0264502	1039	17670	58.8002
FBgn0051632	1001	17062	58.6684
FBgn0039479	404	6949	58.1379
FBgn0029769	175	3039	57.5847
FBgn0264077	141	2449	57.5745
FBgn0030595	56	973	57.554
FBgn0053519	1075	18712	57.4498
FBgn0263929	3113	54287	57.3434
FBgn0025391	1038	18121	57.2816
FBgn0085407	3402	59508	57.1688
FBgn0032969	1038	18185	57.08
FBgn0032029	216	3797	56.887
FBgn0003862	1339	23546	56.8674
FBgn0034070	870	15314	56.8108
FBgn0020521	941	16618	56.6253
FBgn0034540	833	14711	56.6243
FBgn0000547	4770	84373	56.5347
FBgn0004242	1562	27653	56.4857
FBgn0003963	3628	64341	56.3871
FBgn0263395	2724	48456	56.2159
FBgn0041210	1286	22946	56.0446
FBgn0022764	990	17678	56.0018
FBgn0027586	157	2804	55.9914
FBgn0031902	1054	18829	55.9775
FBgn0011661	1408	25321	55.606
FBgn0261574	1073	19307	55.5757
FBgn0265595	4634	83405	55.5602
FBgn0003892	865	15575	55.5377
FBgn0050496	132	2379	55.4855
FBgn0050115	3199	57659	55.4814
FBgn0040493	978	17671	55.3449
FBgn0032775	449	8124	55.2683
FBgn0011335	108	1955	55.243
FBgn0030574	978	17848	54.7961
FBgn0052547	1995	36461	54.716
FBgn0260233	549	10034	54.714
FBgn0260972	140	2559	54.7089
FBgn0034046	3363	61646	54.5534
FBgn0000303	1461	26844	54.4256
FBgn0036789	948	17421	54.4171
FBgn0034371	940	17361	54.1443
FBgn0036665	1051	19417	54.1278
FBgn0261801	4617	85375	54.0791
FBgn0001087	488	9075	53.7741
FBgn0037130	1352	25176	53.7019
FBgn0039195	108	2012	53.6779
FBgn0015903	1859	34636	53.6725
FBgn0264001	15102	281494	53.6495
FBgn0264386	4729	88399	53.4961
FBgn0263974	3157	59111	53.408
FBgn0031592	193	3629	53.1827
FBgn0010482	1038	19572	53.0349
FBgn0000251	654	12405	52.7207
FBgn0264005	535	10168	52.6161
FBgn0034994	118	2249	52.4678
FBgn0033987	917	17504	52.388
FBgn0025612	187	3600	51.9444
FBgn0261612	865	16661	51.9177
FBgn0052638	306	5919	51.6979
FBgn0265991	2803	54440	51.4879
FBgn0046697	12701	248273	51.1574
FBgn0261563	3337	65236	51.1527
FBgn0262614	5348	104829	51.0164
FBgn0003016	4597	90145	50.9956
FBgn0051665	1119	22013	50.8336
FBgn0024277	1974	38894	50.7533
FBgn0040877	1099	21675	50.7036
FBgn0259246	1916	37801	50.6865
FBgn0263780	20053	396036	50.6343
FBgn0263772	822	16260	50.5535
FBgn0261243	1038	20538	50.5405
FBgn0045852	1516	30033	50.4778
FBgn0003507	904	17930	50.4183
FBgn0261113	606	12022	50.4076
FBgn0020299	1550	30863	50.2219
FBgn0053517	2901	58027	49.994
FBgn0261617	1076	21625	49.7572
FBgn0052183	2926	58825	49.7408
FBgn0029824	1230	24756	49.6849
FBgn0052816	7657	154151	49.6721
FBgn0264493	3224	64997	49.6023
FBgn0264495	2101	42420	49.5285
FBgn0002643	3419	69154	49.4404
FBgn0030034	275	5577	49.3097
FBgn0050497	2245	45619	49.212
FBgn0266526	2245	45619	49.212
FBgn0040068	563	11461	49.1231
FBgn0264711	1038	21349	48.6205
FBgn0052529	2037	41963	48.5428
FBgn0010877	486	10014	48.5321
FBgn0085424	1965	40511	48.5053
FBgn0032187	564	11632	48.4869
FBgn0262735	1763	36409	48.4221
FBgn0035761	112	2313	48.422
FBgn0033438	3521	72720	48.4186
FBgn0004839	887	18374	48.2747
FBgn0265296	1483	30733	48.2543
FBgn0085426	1245	25831	48.1979
FBgn0262733	1626	33750	48.1778
FBgn0263980	3409	70789	48.1572
FBgn0036814	883	18411	47.9605
FBgn0030243	410	8592	47.7188
FBgn0030030	145	3039	47.7131
FBgn0033884	103	2160	47.6852
FBgn0030156	103	2180	47.2477
FBgn0036725	850	18061	47.0627
FBgn0085400	1927	40962	47.0436
FBgn0028875	2551	54232	47.0386
FBgn0061200	522	11219	46.5282
FBgn0031602	1734	37291	46.4992
FBgn0085420	850	18291	46.4709
FBgn0263289	3144	67702	46.4388
FBgn0038755	3678	79236	46.4183
FBgn0032151	4303	92934	46.3017
FBgn0014343	769	16611	46.2946
FBgn0035802	2149	46483	46.232
FBgn0052982	1754	37985	46.1761
FBgn0000719	1422	30878	46.0522
FBgn0029864	949	20617	46.03
FBgn0001316	4890	106532	45.9017
FBgn0011674	677	14767	45.8455
FBgn0030412	1001	21838	45.8375
FBgn0010113	4322	94451	45.7592
FBgn0266411	2903	63488	45.7252
FBgn0261588	3144	68791	45.7037
FBgn0261360	3382	74043	45.6762
FBgn0016694	2540	55912	45.4285
FBgn0020294	2509	55579	45.1429
FBgn0260243	104	2305	45.1193
FBgn0041250	108	2404	44.9251
FBgn0261238	1329	29590	44.9138
FBgn0263144	1157	26035	44.4402
FBgn0262139	1160	26110	44.4274
FBgn0052676	1500	33781	44.4037
FBgn0030847	862	19454	44.3097
FBgn0033212	990	22363	44.2696
FBgn0020647	1518	34290	44.2695
FBgn0262699	539	12248	44.0072
FBgn0265002	5106	116136	43.9657
FBgn0261625	400	9111	43.903
FBgn0033638	941	21463	43.8429
FBgn0003175	2970	67769	43.8253
FBgn0036935	251	5744	43.6978
FBgn0001624	1750	40112	43.6278
FBgn0039862	1839	42511	43.2594
FBgn0263355	939	21707	43.2579
FBgn0000546	3511	81215	43.2309
FBgn0030613	1038	24063	43.1368
FBgn0032940	1034	23973	43.1319
FBgn0031745	850	19730	43.0816
FBgn0031976	554	12875	43.0291
FBgn0031627	2556	59453	42.9919
FBgn0266377	998	23278	42.8731
FBgn0013733	3330	77874	42.7614
FBgn0011225	786	18408	42.6988
FBgn0032720	52	1221	42.588
FBgn0031090	174	4107	42.3667
FBgn0037153	4712	111613	42.2173
FBgn0000097	934	22271	41.9379
FBgn0003256	2281	54466	41.8793
FBgn0013263	549	13121	41.8413
FBgn0035481	437	10521	41.536
FBgn0030276	425	10250	41.4634
FBgn0034903	1861	44919	41.4301
FBgn0035427	425	10307	41.2341
FBgn0041092	3433	83434	41.1463
FBgn0030600	2190	53293	41.0936
FBgn0263601	216	5261	41.0568
FBgn0015609	5326	131288	40.5673
FBgn0261593	72	1776	40.5405
FBgn0263112	1038	25616	40.5215
FBgn0029728	309	7632	40.4874
FBgn0039886	516	12789	40.3472
FBgn0003079	1952	48405	40.3264
FBgn0029702	96	2383	40.2854
FBgn0040849	4188	104437	40.1007
FBgn0004870	2591	64721	40.0334
FBgn0266136	1694	42627	39.7401
FBgn0265356	858	21601	39.7204
FBgn0264815	4539	114417	39.6707
FBgn0051038	1038	26173	39.6592
FBgn0025613	187	4729	39.5432
FBgn0085419	368	9385	39.2115
FBgn0030964	397	10220	38.8454
FBgn0031255	95	2449	38.7913
FBgn0030504	199	5133	38.7688
FBgn0035041	898	23166	38.7637
FBgn0037963	2153	55618	38.7105
FBgn0046706	1361	35232	38.6297
FBgn0028906	1007	26097	38.5868
FBgn0086901	3469	90031	38.5312
FBgn0051072	795	20669	38.4634
FBgn0040726	1993	51960	38.3564
FBgn0036319	144	3783	38.065
FBgn0010611	196	5153	38.0361
FBgn0264078	3591	94571	37.9715
FBgn0085440	1042	27451	37.9585
FBgn0004168	2079	54804	37.9352
FBgn0003495	191	5081	37.591
FBgn0024963	1672	44517	37.5587
FBgn0038197	1158	31034	37.3139
FBgn0027596	1002	26951	37.1786
FBgn0040079	108	2906	37.1645
FBgn0261262	1816	48893	37.1423
FBgn0051871	349	9407	37.1
FBgn0020386	606	16446	36.8479
FBgn0259211	1531	41689	36.7243
FBgn0026874	55	1498	36.7156
FBgn0038944	222	6051	36.6882
FBgn0038629	1041	28527	36.4917
FBgn0260657	1321	36209	36.4826
FBgn0263077	1039	28546	36.3974
FBgn0001075	850	23393	36.3357
FBgn0259237	382	10538	36.2498
FBgn0262720	228	6292	36.2365
FBgn0040350	120	3316	36.1882
FBgn0266137	1074	29681	36.1848
FBgn0032719	359	9927	36.164
FBgn0038652	1296	35934	36.0661
FBgn0261261	972	26983	36.0227
FBgn0263983	943	26362	35.7712
FBgn0037565	255	7136	35.7343
FBgn0052677	2973	83211	35.7284
FBgn0002023	1042	29172	35.7192
FBgn0029128	2078	58456	35.5481
FBgn0259162	1015	28601	35.4883
FBgn0004169	323	9105	35.475
FBgn0260429	1535	43361	35.4005
FBgn0262123	3334	94544	35.264
FBgn0259935	1089	30891	35.253
FBgn0026059	1063	30239	35.1533
FBgn0038494	1147	32797	34.9727
FBgn0026401	1301	37346	34.8364
FBgn0000542	1588	45924	34.5789
FBgn0083228	924	26796	34.4828
FBgn0267433	3972	115237	34.4681
FBgn0260658	1343	39082	34.3636
FBgn0032614	220	6417	34.2839
FBgn0040363	74	2159	34.2751
FBgn0000320	669	19530	34.255
FBgn0033236	474	13840	34.2486
FBgn0035625	718	21112	34.0091
FBgn0040397	2098	61856	33.9175
FBgn0263776	508	15014	33.8351
FBgn0020309	511	15112	33.8142
FBgn0013725	169	5002	33.7865
FBgn0263258	885	26273	33.6848
FBgn0261274	114	3386	33.668
FBgn0004370	1861	55324	33.6382
FBgn0003396	1954	58309	33.5111
FBgn0041096	1897	56635	33.4952
FBgn0003447	755	22578	33.4396
FBgn0037525	1040	31152	33.3847
FBgn0051145	2132	63909	33.3599
FBgn0050122	231	6943	33.2709
FBgn0011259	4309	129895	33.1729
FBgn0085436	425	12862	33.0431
FBgn0002413	235	7126	32.9778
FBgn0267431	64820	1965857	32.9729
FBgn0259712	172	5218	32.9628
FBgn0022710	1425	43402	32.8326
FBgn0013973	1439	43887	32.7888
FBgn0004456	1444	44082	32.7571
FBgn0036454	2520	77089	32.6895
FBgn0052594	576	17625	32.6809
FBgn0038290	61	1867	32.6727
FBgn0035285	132	4062	32.4963
FBgn0015524	643	19790	32.4912
FBgn0031879	1216	37532	32.399
FBgn0040038	1038	32088	32.3485
FBgn0086674	948	29402	32.2427
FBgn0000015	1447	45025	32.1377
FBgn0028863	2368	74090	31.9611
FBgn0011589	1685	52757	31.9389
FBgn0003721	873	27409	31.8509
FBgn0020493	522	16402	31.8254
FBgn0261698	3010	94802	31.7504
FBgn0086917	1005	31677	31.7265
FBgn0262739	466	14703	31.6942
FBgn0034861	375	11834	31.6884
FBgn0003169	211	6674	31.6152
FBgn0266580	425	13463	31.568
FBgn0016754	907	28800	31.4931
FBgn0051481	1075	34264	31.374
FBgn0031006	285	9130	31.2158
FBgn0032651	65	2084	31.19
FBgn0259234	1060	34031	31.1481
FBgn0011828	891	28610	31.143
FBgn0036851	1046	33595	31.1356
FBgn0263512	973	31257	31.129
FBgn0261552	1169	37561	31.1227
FBgn0050493	132	4249	31.0661
FBgn0004101	1041	33613	30.9702
FBgn0004893	384	12422	30.9129
FBgn0032456	1464	47502	30.8198
FBgn0004102	632	20523	30.7947
FBgn0033368	484	15759	30.7126
FBgn0039938	1038	33958	30.5672
FBgn0031464	436	14279	30.5344
FBgn0022382	976	32153	30.3549
FBgn0029720	259	8543	30.3172
FBgn0003429	1487	49105	30.282
FBgn0035538	385	12739	30.2222
FBgn0043070	457	15145	30.175
FBgn0033494	1402	46498	30.1518
FBgn0259245	1071	35624	30.064
FBgn0261446	170	5665	30.0088
FBgn0265487	4881	162828	29.9764
FBgn0033814	106	3539	29.952
FBgn0035696	321	10733	29.9078
FBgn0087011	3884	129877	29.9052
FBgn0267429	12883	434041	29.6815
FBgn0011656	1342	45363	29.5836
FBgn0004666	602	20370	29.5533
FBgn0010247	3707	125704	29.4899
FBgn0011802	118	4021	29.3459
FBgn0030913	975	33234	29.3374
FBgn0033741	90	3072	29.2969
FBgn0030344	124	4243	29.2246
FBgn0260960	384	13174	29.1483
FBgn0000163	1185	40700	29.1155
FBgn0038720	486	16695	29.1105
FBgn0051712	98	3368	29.0974
FBgn0263705	963	33207	28.9999
FBgn0015904	444	15347	28.9307
FBgn0003984	933	32327	28.8613
FBgn0035636	101	3504	28.8242
FBgn0266100	2542	88228	28.8117
FBgn0063485	1016	35272	28.8047
FBgn0264605	1016	35272	28.8047
FBgn0058006	3826	133933	28.5665
FBgn0033844	235	8229	28.5575
FBgn0261565	1632	57193	28.535
FBgn0050440	785	27543	28.5009
FBgn0052085	850	29828	28.4967
FBgn0031835	930	32669	28.4674
FBgn0037012	353	12446	28.3625
FBgn0263117	436	15432	28.253
FBgn0004657	242	8593	28.1625
FBgn0011260	936	33282	28.1233
FBgn0032707	507	18072	28.0544
FBgn0261553	450	16241	27.7077
FBgn0265598	1578	57382	27.4999
FBgn0031681	588	21423	27.4471
FBgn0011288	6159	225026	27.3702
FBgn0262719	928	34340	27.0239
FBgn0035199	487	18050	26.9806
FBgn0035023	580	21541	26.9254
FBgn0264908	1351	50452	26.7779
FBgn0263782	472	17669	26.7135
FBgn0053144	1565	58656	26.681
FBgn0020269	1124	42227	26.618
FBgn0040396	32	1206	26.534
FBgn0263120	454	17210	26.38
FBgn0000568	2988	113744	26.2695
FBgn0004652	3441	131314	26.2044
FBgn0264089	1376	52624	26.1478
FBgn0051004	454	17374	26.131
FBgn0003118	1461	55937	26.1187
FBgn0052694	449	17193	26.1153
FBgn0039064	553	21177	26.1132
FBgn0014141	879	33857	25.9621
FBgn0085450	2408	93010	25.8897
FBgn0030418	144	5574	25.8342
FBgn0032465	177	6879	25.7305
FBgn0052532	402	15632	25.7165
FBgn0262734	162	6308	25.6817
FBgn0053547	1122	43831	25.5983
FBgn0035896	162	6336	25.5682
FBgn0004646	450	17699	25.4252
FBgn0261349	44	1732	25.4042
FBgn0036801	1046	41219	25.3766
FBgn0261703	537	21309	25.2006
FBgn0260793	850	33737	25.1949
FBgn0243512	425	16963	25.0545
FBgn0032330	1347	53793	25.0404
FBgn0004396	443	17820	24.8597
FBgn0011592	869	35132	24.7353
FBgn0039054	1043	42215	24.7069
FBgn0085415	769	31214	24.6364
FBgn0013469	689	28018	24.5913
FBgn0260482	69	2829	24.3902
FBgn0014135	1038	42745	24.2835
FBgn0263111	1306	53808	24.2715
FBgn0030997	143	5922	24.1472
FBgn0000567	1461	60654	24.0874
FBgn0025800	126	5239	24.0504
FBgn0036844	486	20272	23.974
FBgn0263490	915	38247	23.9234
FBgn0263995	2368	99061	23.9045
FBgn0033483	139	5845	23.781
FBgn0267432	5391	226785	23.7714
FBgn0262869	2513	106131	23.6783
FBgn0085446	1131	48403	23.3663
FBgn0260941	1416	60604	23.3648
FBgn0039584	1322	56607	23.354
FBgn0053080	215	9220	23.3189
FBgn0032629	1704	73098	23.3112
FBgn0264000	851	36545	23.2864
FBgn0020617	472	20278	23.2765
FBgn0085383	2179	93647	23.2682
FBgn0029791	234	10077	23.2212
FBgn0259682	93	4009	23.1978
FBgn0015400	1041	44947	23.1606
FBgn0035021	530	22927	23.1168
FBgn0016797	2170	94399	22.9875
FBgn0262740	547	23864	22.9216
FBgn0031414	1080	47265	22.8499
FBgn0039908	445	19586	22.7203
FBgn0267430	16106	709421	22.703
FBgn0020251	1230	54425	22.5999
FBgn0038160	49	2169	22.5911
FBgn0250785	189	8381	22.551
FBgn0261928	577	25588	22.5496
FBgn0259108	1005	44618	22.5245
FBgn0263511	418	18611	22.4598
FBgn0024804	3193	142844	22.3531
FBgn0259734	543	24371	22.2806
FBgn0052137	519	23398	22.1814
FBgn0039338	110	4967	22.1462
FBgn0039286	186	8424	22.0798
FBgn0038653	1102	49945	22.0643
FBgn0023095	1124	50951	22.0604
FBgn0035059	79	3584	22.0424
FBgn0032609	420	19068	22.0264
FBgn0024321	958	43539	22.0033
FBgn0034541	22	1011	21.7606
FBgn0267428	5954	273630	21.7593
FBgn0262737	1909	87915	21.7142
FBgn0264753	983	45378	21.6625
FBgn0032723	598	27614	21.6557
FBgn0031294	858	39676	21.6252
FBgn0264357	1579	73531	21.4739
FBgn0035936	420	19567	21.4647
FBgn0263131	1103	51533	21.4038
FBgn0020620	126	5893	21.3813
FBgn0042135	402	18816	21.3648
FBgn0039633	980	45909	21.3466
FBgn0085397	1580	74230	21.2852
FBgn0031064	240	11277	21.2823
FBgn0034091	392	18465	21.2294
FBgn0040395	282	13339	21.141
FBgn0025879	191	9133	20.9132
FBgn0262473	902	43363	20.8011
FBgn0020887	108	5221	20.6857
FBgn0024836	975	47794	20.4001
FBgn0053147	744	36562	20.349
FBgn0010575	1609	79099	20.3416
FBgn0053179	425	20894	20.3408
FBgn0037717	108	5343	20.2134
FBgn0021895	87	4320	20.1389
FBgn0031170	288	14358	20.0585
FBgn0051075	58	2894	20.0415
FBgn0030537	39	1954	19.9591
FBgn0262582	1020	51173	19.9324
FBgn0004509	2500	125628	19.9
FBgn0029736	63	3168	19.8864
FBgn0025549	58	2932	19.7817
FBgn0262685	329	16719	19.6782
FBgn0264324	495	25170	19.6663
FBgn0031053	89	4530	19.6468
FBgn0053202	1259	64162	19.6222
FBgn0031322	216	11051	19.5457
FBgn0004394	569	29142	19.5251
FBgn0005658	513	26297	19.5079
FBgn0010300	891	45943	19.3936
FBgn0030366	120	6196	19.3673
FBgn0259994	438	22812	19.2004
FBgn0038063	865	45101	19.1792
FBgn0083946	463	24212	19.1227
FBgn0023076	236	12371	19.0769
FBgn0037326	835	43868	19.0344
FBgn0260943	3410	179439	19.0037
FBgn0085385	1119	59179	18.9087
FBgn0000395	462	24450	18.8957
FBgn0030360	51	2729	18.6882
FBgn0028496	774	41425	18.6844
FBgn0259145	1067	57291	18.6242
FBgn0031100	528	28358	18.6191
FBgn0004875	439	23648	18.5639
FBgn0052544	31	1681	18.4414
FBgn0082582	851	46299	18.3805
FBgn0004573	893	48640	18.3594
FBgn0028746	16	873	18.3276
FBgn0000308	163	8904	18.3064
FBgn0004611	908	49632	18.2946
FBgn0016076	402	22280	18.0431
FBgn0086782	71	3953	17.961
FBgn0027600	112	6265	17.8771
FBgn0004644	245	13738	17.8337
FBgn0033196	453	25447	17.8017
FBgn0083950	1383	77795	17.7775
FBgn0259834	206	11594	17.7678
FBgn0003090	1282	72676	17.6399
FBgn0023215	526	29872	17.6085
FBgn0011277	40	2288	17.4825
FBgn0030766	163	9342	17.4481
FBgn0031374	1041	59668	17.4465
FBgn0053208	720	41342	17.4157
FBgn0041342	129	7413	17.4019
FBgn0052066	359	20728	17.3196
FBgn0051637	488	28350	17.2134
FBgn0003435	1954	113645	17.1939
FBgn0263392	1596	92952	17.1702
FBgn0043903	128	7458	17.1628
FBgn0259822	813	47427	17.1421
FBgn0002543	691	40368	17.1175
FBgn0033484	192	11248	17.0697
FBgn0044020	453	26599	17.0307
FBgn0053516	867	51089	16.9704
FBgn0040752	1363	80447	16.9428
FBgn0031702	128	7604	16.8332
FBgn0031645	198	11778	16.811
FBgn0260642	1725	102976	16.7515
FBgn0027556	419	25030	16.7399
FBgn0262483	467	27909	16.733
FBgn0031157	28	1675	16.7164
FBgn0085409	534	31982	16.6969
FBgn0005672	157	9416	16.6737
FBgn0053196	2281	136839	16.6692
FBgn0030745	57	3425	16.6423
FBgn0053087	868	52274	16.6048
FBgn0264449	1987	119759	16.5917
FBgn0028509	1046	63149	16.564
FBgn0024238	268	16226	16.5167
FBgn0011206	606	36777	16.4777
FBgn0050463	983	59682	16.4706
FBgn0086655	1971	119787	16.4542
FBgn0028708	59	3587	16.4483
FBgn0064123	288	17574	16.3878
FBgn0031159	288	17574	16.3878
FBgn0039078	1042	63595	16.3849
FBgn0052719	641	39342	16.293
FBgn0010651	110	6753	16.2891
FBgn0020307	691	42507	16.2561
FBgn0024941	101	6261	16.1316
FBgn0259143	240	14904	16.1031
FBgn0038092	299	18758	15.9399
FBgn0260660	871	54657	15.9357
FBgn0036684	284	17849	15.9113
FBgn0033476	221	14025	15.7576
FBgn0085408	687	43661	15.7349
FBgn0005640	1470	94771	15.5111
FBgn0052647	201	13115	15.326
FBgn0040823	2521	164710	15.3057
FBgn0031896	143	9357	15.2827
FBgn0039804	216	14216	15.1941
FBgn0264606	854	56276	15.1752
FBgn0263873	2451	162060	15.124
FBgn0037720	510	33765	15.1044
FBgn0040764	6	398	15.0754
FBgn0085390	771	51171	15.0671
FBgn0053554	1100	73058	15.0565
FBgn0267449	3222	214356	15.0311
FBgn0260748	425	28407	14.9611
FBgn0026319	281	18792	14.9532
FBgn0028342	66	4424	14.9186
FBgn0262509	625	41929	14.9062
FBgn0035989	196	13163	14.8902
FBgn0085481	23	1551	14.8291
FBgn0259175	1111	75030	14.8074
FBgn0058178	3193	215672	14.8049
FBgn0033740	90	6098	14.7589
FBgn0037292	362	24532	14.7562
FBgn0263934	610	41553	14.68
FBgn0029663	86	5860	14.6758
FBgn0026259	472	32320	14.604
FBgn0027287	353	24302	14.5256
FBgn0031299	279	19414	14.3711
FBgn0040297	426	29688	14.3492
FBgn0038341	487	33948	14.3455
FBgn0085422	362	25385	14.2604
FBgn0263930	908	63688	14.257
FBgn0028675	235	16561	14.19
FBgn0000253	275	19412	14.1665
FBgn0262018	1237	88277	14.0127
FBgn0031069	119	8511	13.9819
FBgn0036391	216	15496	13.9391
FBgn0016081	658	47270	13.92
FBgn0044047	44	3166	13.8977
FBgn0030012	22	1586	13.8714
FBgn0011591	326	23622	13.8007
FBgn0003575	108	7871	13.7213
FBgn0030558	57	4157	13.7118
FBgn0085638	1046	76329	13.7038
FBgn0052649	32	2347	13.6344
FBgn0003321	195	14341	13.5974
FBgn0264255	1060	78070	13.5776
FBgn0259697	1041	76790	13.5565
FBgn0261573	120	8968	13.3809
FBgn0051612	442	33134	13.3398
FBgn0034286	437	32781	13.3309
FBgn0003274	8	604	13.245
FBgn0011766	537	40568	13.237
FBgn0032797	108	8252	13.0877
FBgn0031273	33	2549	12.9463
FBgn0003900	812	62952	12.8987
FBgn0027280	70	5431	12.889
FBgn0260486	304	23795	12.7758
FBgn0026418	85	6668	12.7475
FBgn0022238	52	4098	12.6891
FBgn0015919	154	12168	12.6561
FBgn0030090	166	13127	12.6457
FBgn0032721	52	4123	12.6122
FBgn0039045	57	4549	12.5302
FBgn0085279	11	882	12.4717
FBgn0033252	167	13475	12.3933
FBgn0041775	73	5896	12.3813
FBgn0264270	291	23504	12.3809
FBgn0035142	470	38040	12.3554
FBgn0032600	127	10300	12.3301
FBgn0051361	204	16545	12.33
FBgn0036732	303	24576	12.3291
FBgn0004404	11	895	12.2905
FBgn0037592	43	3511	12.2472
FBgn0029687	79	6468	12.214
FBgn0030217	37	3048	12.1391
FBgn0036481	66	5444	12.1234
FBgn0026375	162	13416	12.0751
FBgn0260632	162	13535	11.969
FBgn0003651	527	44049	11.9639
FBgn0033421	74	6189	11.9567
FBgn0000808	31	2611	11.8728
FBgn0266019	244	20563	11.866
FBgn0250910	435	36660	11.8658
FBgn0035574	1223	103471	11.8197
FBgn0031836	72	6107	11.7897
FBgn0011648	158	13588	11.6279
FBgn0263396	133	11443	11.6228
FBgn0000037	134	11665	11.4874
FBgn0004956	45	3938	11.4271
FBgn0038980	261	22864	11.4153
FBgn0265191	118	10339	11.4131
FBgn0029994	37	3256	11.3636
FBgn0010383	51	4505	11.3208
FBgn0029866	67	5970	11.2228
FBgn0086907	42	3745	11.215
FBgn0035934	116	10387	11.1678
FBgn0027087	56	5018	11.1598
FBgn0051216	304	27293	11.1384
FBgn0036697	65	5943	10.9372
FBgn0003227	105	9614	10.9216
FBgn0003053	105	9643	10.8887
FBgn0038842	162	14918	10.8594
FBgn0261046	343	31733	10.8089
FBgn0259150	132	12295	10.7361
FBgn0013576	862	80328	10.731
FBgn0051510	61	5703	10.6961
FBgn0044323	108	10106	10.6867
FBgn0003117	167	15718	10.6248
FBgn0260487	339	31953	10.6093
FBgn0024734	124	11772	10.5335
FBgn0031384	219	20930	10.4634
FBgn0003502	446	42707	10.4433
FBgn0025833	218	20929	10.4162
FBgn0030479	49	4712	10.399
FBgn0032362	72	6935	10.3821
FBgn0085354	72	6963	10.3404
FBgn0030027	203	19793	10.2562
FBgn0004910	263	25645	10.2554
FBgn0261788	646	63007	10.2528
FBgn0000565	22	2151	10.2278
FBgn0015381	135	13325	10.1313
FBgn0000108	490	48544	10.0939
FBgn0031918	60	5951	10.0823
FBgn0029896	201	19983	10.0585
FBgn0023407	486	48705	9.97844
FBgn0087007	1231	123449	9.97173
FBgn0050418	118	11840	9.96622
FBgn0036165	114	11506	9.90787
FBgn0030805	26	2630	9.88593
FBgn0051523	136	13787	9.86436
FBgn0029830	200	20421	9.79384
FBgn0002917	108	11050	9.77376
FBgn0039852	225	23134	9.72594
FBgn0263236	52	5491	9.47004
FBgn0033936	42	4441	9.45733
FBgn0265180	118	12487	9.44983
FBgn0003218	158	16737	9.44016
FBgn0015546	45	4772	9.43001
FBgn0083945	295	31649	9.32099
FBgn0250816	1256	135048	9.3004
FBgn0030474	25	2692	9.28678
FBgn0262562	241	26219	9.19181
FBgn0261610	229	25024	9.15121
FBgn0002945	381	41709	9.13472
FBgn0261278	181	19873	9.10783
FBgn0023509	110	12080	9.10596
FBgn0053704	9	993	9.06344
FBgn0023083	148	16369	9.04148
FBgn0040398	10	1107	9.03342
FBgn0029688	88	9785	8.99336
FBgn0260003	1224	136204	8.98652
FBgn0001258	32	3590	8.91365
FBgn0085451	108	12196	8.85536
FBgn0010215	171	19455	8.78951
FBgn0266129	473	53848	8.78398
FBgn0020445	175	19955	8.76973
FBgn0264443	426	48599	8.76561
FBgn0029590	8	913	8.76232
FBgn0004197	194	22178	8.74741
FBgn0038256	59	6750	8.74074
FBgn0029666	46	5266	8.73528
FBgn0260995	1087	124513	8.73001
FBgn0030067	18	2063	8.72516
FBgn0267795	160	18369	8.71033
FBgn0035755	115	13203	8.71014
FBgn0011754	80	9258	8.64118
FBgn0053207	210	24331	8.63096
FBgn0000014	197	22836	8.62673
FBgn0030797	76	8840	8.59729
FBgn0031903	121	14150	8.55124
FBgn0038627	150	17636	8.50533
FBgn0024510	48	5698	8.42401
FBgn0033627	30	3578	8.38457
FBgn0034408	679	81110	8.37135
FBgn0031913	25	2987	8.3696
FBgn0028572	82	9936	8.25282
FBgn0034598	57	6947	8.20498
FBgn0010762	213	25996	8.19357
FBgn0038248	130	15888	8.18228
FBgn0004177	48	5927	8.09853
FBgn0030218	37	4569	8.09805
FBgn0035397	156	19274	8.09381
FBgn0030300	28	3474	8.05987
FBgn0086361	203	25327	8.01516
FBgn0263354	678	84997	7.97675
FBgn0030796	118	14796	7.97513
FBgn0030743	18	2320	7.75862
FBgn0036102	9	1161	7.75194
FBgn0050489	36	4660	7.72532
FBgn0053531	540	70344	7.67656
FBgn0052656	41	5350	7.66355
FBgn0000382	164	21468	7.63928
FBgn0030286	66	8687	7.59756
FBgn0033405	604	80172	7.5338
FBgn0032218	42	5606	7.49197
FBgn0259700	89	11888	7.48654
FBgn0259699	89	11888	7.48654
FBgn0262030	19	2543	7.47149
FBgn0011676	248	33238	7.46134
FBgn0029878	46	6179	7.44457
FBgn0262870	429	57714	7.43321
FBgn0038156	101	13595	7.4292
FBgn0263987	63	8482	7.42749
FBgn0003261	60	8154	7.35835
FBgn0004926	12	1639	7.32154
FBgn0024182	74	10118	7.3137
FBgn0024251	74	10118	7.3137
FBgn0013953	62	8478	7.31305
FBgn0085280	87	11960	7.27425
FBgn0041094	28	3866	7.24263
FBgn0264953	196	27065	7.24183
FBgn0045073	43	5957	7.2184
FBgn0262717	67	9328	7.18268
FBgn0033159	459	63976	7.17457
FBgn0015777	65	9093	7.14836
FBgn0051676	60	8433	7.11491
FBgn0000497	532	74971	7.09608
FBgn0001145	52	7366	7.05946
FBgn0030520	69	9830	7.01933
FBgn0030362	35	4999	7.0014
FBgn0030006	9	1286	6.99844
FBgn0002579	8	1146	6.9808
FBgn0085412	345	49461	6.97519
FBgn0031646	20	2898	6.90131
FBgn0026376	127	18439	6.88758
FBgn0020503	172	24999	6.88028
FBgn0052091	79	11511	6.863
FBgn0264307	119	17364	6.85326
FBgn0030177	13	1897	6.85293
FBgn0030900	9	1315	6.84411
FBgn0031632	49	7172	6.83212
FBgn0085437	67	9979	6.7141
FBgn0004449	769	114820	6.69744
FBgn0031062	15	2242	6.69045
FBgn0036199	48	7185	6.68058
FBgn0025394	228	34137	6.67897
FBgn0266346	29	4462	6.49933
FBgn0034072	113	17389	6.49836
FBgn0261929	336	51792	6.48749
FBgn0004167	201	31274	6.42706
FBgn0030038	27	4208	6.41635
FBgn0039972	385	60042	6.41218
FBgn0032129	122	19031	6.41059
FBgn0027835	58	9098	6.37503
FBgn0003390	52	8197	6.34378
FBgn0004569	84	13265	6.33245
FBgn0051690	264	41698	6.33124
FBgn0036373	99	15696	6.30734
FBgn0265317	13	2074	6.26808
FBgn0034145	108	17241	6.26414
FBgn0030870	68	10878	6.25115
FBgn0029997	49	7846	6.24522
FBgn0030018	43	6957	6.18083
FBgn0262127	164	26573	6.17168
FBgn0026239	237	38412	6.16995
FBgn0015622	27	4391	6.14894
FBgn0036152	49	7984	6.13727
FBgn0263316	41	6688	6.13038
FBgn0053513	147	24185	6.07815
FBgn0053993	107	17623	6.07161
FBgn0051108	61	10054	6.06724
FBgn0031972	28	4617	6.06454
FBgn0041111	415	68478	6.06034
FBgn0264339	290	47861	6.05921
FBgn0034957	15	2476	6.05816
FBgn0024997	18	2985	6.03015
FBgn0026196	12	1991	6.02712
FBgn0028978	32	5322	6.01278
FBgn0000463	141	23487	6.00332
FBgn0011739	102	16995	6.00177
FBgn0000721	209	34880	5.99197
FBgn0260934	175	29517	5.92879
FBgn0017561	78	13197	5.91043
FBgn0035719	38	6458	5.88417
FBgn0028582	66	11233	5.87555
FBgn0000504	253	43086	5.87198
FBgn0036480	66	11293	5.84433
FBgn0028343	43	7376	5.82972
FBgn0038225	6	1037	5.78592
FBgn0260799	81	14205	5.70222
FBgn0032123	107	18851	5.67609
FBgn0034143	53	9346	5.67088
FBgn0263398	18	3200	5.625
FBgn0029837	32	5727	5.58757
FBgn0037336	46	8266	5.56496
FBgn0013773	13	2340	5.55556
FBgn0004858	105	18922	5.5491
FBgn0001612	45	8114	5.54597
FBgn0041789	143	25844	5.5332
FBgn0264959	171	30952	5.52468
FBgn0031187	79	14344	5.50753
FBgn0011725	138	25073	5.50393
FBgn0005659	65	11829	5.49497
FBgn0002593	5	913	5.47645
FBgn0039673	12	2193	5.47196
FBgn0024189	315	57603	5.46847
FBgn0028424	11	2014	5.46177
FBgn0085413	224	41032	5.45915
FBgn0040918	52	9561	5.43876
FBgn0030347	11	2028	5.42406
FBgn0022959	21	3877	5.41656
FBgn0264305	119	22038	5.39976
FBgn0039647	128	23804	5.37725
FBgn0031288	7	1303	5.37222
FBgn0016920	104	19561	5.3167
FBgn0029804	26	4926	5.27812
FBgn0023130	12	2275	5.27473
FBgn0040212	28	5319	5.26415
FBgn0037546	146	27766	5.25823
FBgn0052264	475	91634	5.18367
FBgn0264432	27	5215	5.17737
FBgn0004924	44	8551	5.1456
FBgn0032685	74	14481	5.11014
FBgn0052150	32	6290	5.08744
FBgn0035888	32	6296	5.08259
FBgn0259247	214	42352	5.05289
FBgn0030838	116	22980	5.04787
FBgn0261383	43	8592	5.00466
FBgn0029693	17	3440	4.94186
FBgn0034013	134	27829	4.81512
FBgn0003997	86	17897	4.80527
FBgn0038983	37	7746	4.77666
FBgn0039431	311	65140	4.77433
FBgn0034053	21	4403	4.76948
FBgn0085399	249	52492	4.74358
FBgn0052537	15	3191	4.70072
FBgn0031571	73	15560	4.69152
FBgn0031116	54	11650	4.63519
FBgn0261811	100	21845	4.57771
FBgn0034724	37	8184	4.52102
FBgn0085371	33	7333	4.5002
FBgn0032010	60	13343	4.49674
FBgn0001961	8	1801	4.44198
FBgn0011481	31	7102	4.36497
FBgn0001404	46	10609	4.33594
FBgn0038917	87	20154	4.31676
FBgn0003612	25	5879	4.25242
FBgn0030403	13	3070	4.23453
FBgn0015789	14	3354	4.17412
FBgn0035260	170	40833	4.1633
FBgn0038211	10	2424	4.12541
FBgn0033686	29	7043	4.11756
FBgn0027932	64	15608	4.10046
FBgn0030421	31	7586	4.08648
FBgn0010316	16	3936	4.06504
FBgn0000439	43	10593	4.05928
FBgn0038964	8	1974	4.05268
FBgn0031037	25	6215	4.02253
FBgn0030417	12	2988	4.01606
FBgn0053512	38	9467	4.01394
FBgn0262593	259	64563	4.01159
FBgn0051374	57	14245	4.0014
FBgn0036302	140	35030	3.99657
FBgn0001180	27	6843	3.94564
FBgn0035385	40	10145	3.94283
FBgn0024943	17	4312	3.94249
FBgn0033167	4	1015	3.94089
FBgn0033668	109	27879	3.90975
FBgn0037427	60	15537	3.86175
FBgn0034253	130	34188	3.8025
FBgn0031857	49	12927	3.79052
FBgn0004868	14	3701	3.78276
FBgn0259212	179	47453	3.77215
FBgn0051646	120	32270	3.71862
FBgn0033744	50	13563	3.6865
FBgn0003295	61	16810	3.62879
FBgn0035522	51	14060	3.62731
FBgn0032230	7	1940	3.60825
FBgn0039663	16	4483	3.56904
FBgn0003310	100	28142	3.55341
FBgn0028341	116	32852	3.53099
FBgn0261931	50	14298	3.49699
FBgn0036544	85	24706	3.44046
FBgn0030089	31	9054	3.4239
FBgn0027356	63	18465	3.41186
FBgn0003731	128	37558	3.40806
FBgn0002973	91	26716	3.4062
FBgn0004914	76	22386	3.39498
FBgn0028494	54	16012	3.37247
FBgn0029508	39	11584	3.36671
FBgn0038921	5	1516	3.29815
FBgn0032586	53	16082	3.29561
FBgn0038834	3	912	3.28947
FBgn0004359	96	29264	3.28048
FBgn0039590	89	27161	3.27676
FBgn0050158	101	30854	3.27348
FBgn0039290	47	14438	3.2553
FBgn0030884	41	12702	3.22784
FBgn0041184	44	13743	3.20163
FBgn0027621	44	13846	3.17781
FBgn0052311	108	34235	3.15467
FBgn0050106	57	18221	3.12826
FBgn0034142	16	5129	3.11952
FBgn0032136	68	21848	3.11241
FBgn0039640	22	7126	3.08729
FBgn0030976	35	11434	3.06105
FBgn0034490	20	6541	3.05764
FBgn0086359	44	14467	3.0414
FBgn0004583	53	17475	3.0329
FBgn0038273	5	1663	3.00661
FBgn0261649	183	60967	3.00162
FBgn0003423	33	11158	2.95752
FBgn0261885	90	30533	2.94763
FBgn0036043	67	22923	2.92283
FBgn0030066	5	1711	2.92227
FBgn0031150	83	28429	2.91955
FBgn0020304	51	17488	2.91629
FBgn0050334	2	688	2.90698
FBgn0039645	17	5866	2.89806
FBgn0028375	11	3808	2.88866
FBgn0038118	216	75226	2.87135
FBgn0259927	49	17110	2.86382
FBgn0250789	48	16844	2.84968
FBgn0033317	5	1756	2.84738
FBgn0020236	22	7760	2.83505
FBgn0033403	120	42360	2.83286
FBgn0035850	12	4262	2.81558
FBgn0001319	96	34412	2.78972
FBgn0032297	34	12251	2.77528
FBgn0036398	50	18022	2.77439
FBgn0266347	223	80780	2.76058
FBgn0022787	28	10154	2.75753
FBgn0022768	19	6916	2.74725
FBgn0267824	44	16126	2.72851
FBgn0041621	4	1473	2.71555
FBgn0041188	24	8855	2.71033
FBgn0034684	7	2614	2.67789
FBgn0038693	41	15367	2.66805
FBgn0029895	53	19882	2.66573
FBgn0263346	139	52615	2.64183
FBgn0010772	11	4196	2.62154
FBgn0020238	21	8020	2.61845
FBgn0030719	13	4967	2.61727
FBgn0003210	13	4992	2.60417
FBgn0004390	42	16193	2.59371
FBgn0052037	7	2714	2.57922
FBgn0004876	126	49389	2.55118
FBgn0052103	32	12548	2.55021
FBgn0035713	21	8327	2.52192
FBgn0040696	48	19085	2.51506
FBgn0004462	44	17594	2.50085
FBgn0016930	124	49649	2.49753
FBgn0038084	91	37157	2.44907
FBgn0031952	22	9036	2.43471
FBgn0260942	14	5815	2.40757
FBgn0053182	52	21785	2.38696
FBgn0031770	14	5868	2.38582
FBgn0263197	40	16843	2.37487
FBgn0005564	42	17718	2.37047
FBgn0038511	49	20732	2.3635
FBgn0028671	16	6788	2.3571
FBgn0032130	11	4683	2.34892
FBgn0034321	14	6017	2.32674
FBgn0031488	39	16784	2.32364
FBgn0035246	6	2587	2.31929
FBgn0005677	45	19487	2.30923
FBgn0039214	34	14774	2.30134
FBgn0052815	16	6959	2.29918
FBgn0085386	152	66125	2.29868
FBgn0029752	3	1308	2.29358
FBgn0001253	43	18767	2.29126
FBgn0034246	15	6547	2.29113
FBgn0031413	111	48596	2.28414
FBgn0024291	9	3988	2.25677
FBgn0000451	26	11562	2.24875
FBgn0031568	54	24152	2.23584
FBgn0266459	15	6711	2.23514
FBgn0000182	15	6711	2.23514
FBgn0250876	32	14320	2.23464
FBgn0044328	48	21668	2.21525
FBgn0038247	25	11299	2.21259
FBgn0040491	20	9066	2.20604
FBgn0030815	16	7253	2.20598
FBgn0265434	47	21396	2.19667
FBgn0027594	34	15513	2.19171
FBgn0024250	7	3194	2.19161
FBgn0259213	142	64812	2.19095
FBgn0015024	9	4209	2.13828
FBgn0000723	57	26944	2.1155
FBgn0260866	63	29813	2.11317
FBgn0264895	170	81176	2.09422
FBgn0004878	8	3831	2.08823
FBgn0034501	17	8141	2.0882
FBgn0011785	20	9620	2.079
FBgn0024989	147	70802	2.07621
FBgn0029753	4	1933	2.06932
FBgn0260936	15	7270	2.06327
FBgn0035533	85	41612	2.04268
FBgn0050460	44	21663	2.03111
FBgn0028554	12	5910	2.03046
FBgn0027790	25	12316	2.02988
FBgn0046225	60	29588	2.02785
FBgn0037989	45	22238	2.02356
FBgn0039419	9	4453	2.02111
FBgn0053556	57	28480	2.0014
FBgn0027521	7	3508	1.99544
FBgn0264693	23	11644	1.97527
FBgn0036382	8	4063	1.96899
FBgn0001134	32	16435	1.94706
FBgn0002723	10	5157	1.93911
FBgn0031195	52	26828	1.93827
FBgn0263072	34	17550	1.93732
FBgn0031874	5	2594	1.92753
FBgn0031023	44	22898	1.92157
FBgn0250823	62	32317	1.91849
FBgn0023441	37	19352	1.91195
FBgn0039210	4	2094	1.91022
FBgn0000578	42	22074	1.90269
FBgn0001991	47	24710	1.90206
FBgn0033497	55	29154	1.88653
FBgn0005585	4	2161	1.85099
FBgn0041605	45	24384	1.84547
FBgn0051708	36	19534	1.84294
FBgn0000273	31	16983	1.82535
FBgn0266099	17	9324	1.82325
FBgn0029755	3	1663	1.80397
FBgn0034075	12	6666	1.80018
FBgn0261836	191	106126	1.79975
FBgn0039704	12	6670	1.7991
FBgn0011474	8	4457	1.79493
FBgn0031375	36	20124	1.78891
FBgn0030808	23	12945	1.77675
FBgn0032911	10	5649	1.77022
FBgn0250862	14	7936	1.76411
FBgn0085395	79	44848	1.76151
FBgn0010194	7	4005	1.74782
FBgn0259223	8	4589	1.7433
FBgn0267351	8	4651	1.72006
FBgn0039178	8	4663	1.71563
FBgn0032054	3	1766	1.69875
FBgn0266579	29	17111	1.69482
FBgn0028645	97	57302	1.69279
FBgn0027562	13	7789	1.66902
FBgn0015320	5	2997	1.66834
FBgn0034976	12	7206	1.66528
FBgn0000448	55	33354	1.64898
FBgn0264006	59	35823	1.64699
FBgn0263397	39	23966	1.62731
FBgn0052675	7	4366	1.6033
FBgn0011666	147	92306	1.59253
FBgn0037146	20	12605	1.58667
FBgn0035558	18	11407	1.57798
FBgn0038975	29	18458	1.57113
FBgn0033558	13	8280	1.57005
FBgn0040230	8	5117	1.56342
FBgn0004511	14	9016	1.5528
FBgn0033244	6	3875	1.54839
FBgn0058470	223	146551	1.52165
FBgn0026313	11	7272	1.51265
FBgn0028371	35	23139	1.5126
FBgn0044028	14	9273	1.50976
FBgn0020224	11	7293	1.5083
FBgn0041171	12	7964	1.50678
FBgn0035677	14	9306	1.50441
FBgn0004907	15	10011	1.49835
FBgn0004838	17	11354	1.49727
FBgn0038257	8	5346	1.49645
FBgn0003479	2	1342	1.49031
FBgn0053700	17	11426	1.48783
FBgn0035710	21	14195	1.47939
FBgn0051869	43	29072	1.47909
FBgn0085380	41	27745	1.47774
FBgn0004842	90	60956	1.47647
FBgn0004856	4	2735	1.46252
FBgn0001186	6	4139	1.44963
FBgn0040383	12	8373	1.43318
FBgn0031988	10	6989	1.43082
FBgn0086673	16	11186	1.43036
FBgn0261611	30	21025	1.42687
FBgn0265276	20	14091	1.41935
FBgn0025185	3	2128	1.40977
FBgn0001994	34	24175	1.40641
FBgn0023496	3	2137	1.40384
FBgn0038965	3	2142	1.40056
FBgn0003520	11	7884	1.39523
FBgn0030914	5	3647	1.37099
FBgn0036278	17	12429	1.36777
FBgn0035251	2	1469	1.36147
FBgn0031089	10	7391	1.353
FBgn0003255	25	18506	1.35091
FBgn0036126	1	741	1.34953
FBgn0010497	9	6685	1.3463
FBgn0001215	8	5944	1.3459
FBgn0036590	1	746	1.34048
FBgn0017572	3	2255	1.33038
FBgn0036260	15	11278	1.33002
FBgn0037645	17	12792	1.32896
FBgn0013810	32	24115	1.32697
FBgn0014024	5	3769	1.32661
FBgn0051814	52	40461	1.28519
FBgn0000414	16	12450	1.28514
FBgn0261509	67	53276	1.2576
FBgn0039025	32	25474	1.25618
FBgn0265192	11	8808	1.24886
FBgn0267252	57	45932	1.24096
FBgn0024364	3	2460	1.21951
FBgn0036707	2	1653	1.20992
FBgn0036134	8	6615	1.20937
FBgn0010473	49	40634	1.20589
FBgn0263216	13	10791	1.20471
FBgn0038727	7	5821	1.20254
FBgn0020616	5	4166	1.20019
FBgn0027580	13	10841	1.19915
FBgn0040299	28	23413	1.19592
FBgn0052425	20	16785	1.19154
FBgn0259146	15	12657	1.18511
FBgn0046692	22	18591	1.18337
FBgn0039530	32	27054	1.18282
FBgn0053110	12	10205	1.17589
FBgn0040384	9	7662	1.17463
FBgn0033788	3	2562	1.17096
FBgn0261545	54	46374	1.16445
FBgn0086686	15	13045	1.14987
FBgn0004108	13	11394	1.14095
FBgn0039890	11	9754	1.12774
FBgn0038512	1	887	1.1274
FBgn0022770	4	3557	1.12454
FBgn0028523	54	48295	1.11813
FBgn0250871	11	9852	1.11652
FBgn0037015	7	6363	1.10011
FBgn0035293	6	5471	1.09669
FBgn0262976	4	3651	1.09559
FBgn0001147	13	11949	1.08796
FBgn0028983	2	1864	1.07296
FBgn0035610	18	16921	1.06377
FBgn0032598	4	3761	1.06355
FBgn0031990	27	25392	1.06333
FBgn0037416	2	1895	1.05541
FBgn0035799	4	3795	1.05402
FBgn0259878	19	18030	1.0538
FBgn0266756	75	71397	1.05046
FBgn0015380	19	18280	1.03939
FBgn0040352	1	970	1.03093
FBgn0017550	6	5838	1.02775
FBgn0026084	5	4869	1.0269
FBgn0035981	3	2924	1.02599
FBgn0036298	3	2957	1.01454
FBgn0051550	4	3947	1.01343
FBgn0015600	77	76442	1.0073
FBgn0004227	10	9979	1.0021
FBgn0034012	8	8060	0.992556
FBgn0000384	11	11136	0.987787
FBgn0015541	29	29549	0.981421
FBgn0035245	6	6123	0.979912
FBgn0261090	49	50283	0.974484
FBgn0030863	4	4108	0.97371
FBgn0026389	2	2074	0.96432
FBgn0039026	41	43130	0.950614
FBgn0051140	19	20053	0.947489
FBgn0250874	2	2114	0.946074
FBgn0008646	7	7572	0.924459
FBgn0050183	7	7578	0.923727
FBgn0263353	10	10931	0.914829
FBgn0030723	6	6567	0.913659
FBgn0037613	5	5551	0.900739
FBgn0038934	5	5592	0.894134
FBgn0086367	5	5603	0.892379
FBgn0030864	2	2253	0.887705
FBgn0017581	12	13527	0.887115
FBgn0265182	4	4531	0.882807
FBgn0087041	9	10199	0.882439
FBgn0000307	9	10199	0.882439
FBgn0028336	3	3422	0.87668
FBgn0040319	12	13967	0.859168
FBgn0026370	6	7128	0.841751
FBgn0261963	5	5972	0.83724
FBgn0023214	5	6010	0.831947
FBgn0040358	3	3612	0.830565
FBgn0034165	1	1206	0.829187
FBgn0028408	9	10966	0.820719
FBgn0260446	15	18374	0.816371
FBgn0038981	7	8577	0.816136
FBgn0035407	2	2465	0.811359
FBgn0083956	14	17318	0.808407
FBgn0265011	11	13643	0.806274
FBgn0028734	7	8702	0.804413
FBgn0010328	6	7461	0.804182
FBgn0034022	9	11279	0.797943
FBgn0015754	5	6278	0.796432
FBgn0259239	8	10051	0.795941
FBgn0034528	2	2516	0.794913
FBgn0045770	3	3788	0.791975
FBgn0037811	2	2531	0.790202
FBgn0261258	33	41916	0.787289
FBgn0024944	20	25560	0.782473
FBgn0030569	6	7679	0.781352
FBgn0032681	9	11550	0.779221
FBgn0261053	17	21952	0.774417
FBgn0024329	8	10489	0.762704
FBgn0005586	6	7869	0.762486
FBgn0004066	1	1318	0.758725
FBgn0003392	11	14601	0.753373
FBgn0001128	4	5326	0.751033
FBgn0038947	3	4027	0.744971
FBgn0038803	9	12136	0.741595
FBgn0028331	13	17594	0.738888
FBgn0030640	3	4091	0.733317
FBgn0030641	3	4091	0.733317
FBgn0038967	8	10937	0.731462
FBgn0015772	8	11013	0.726414
FBgn0036039	2	2756	0.725689
FBgn0023416	11	15378	0.715308
FBgn0035290	12	16790	0.714711
FBgn0051797	2	2809	0.711997
FBgn0036116	4	5625	0.711111
FBgn0033649	10	14083	0.710076
FBgn0000499	2	2844	0.703235
FBgn0265623	8	11411	0.701078
FBgn0003656	8	11417	0.700709
FBgn0037643	3	4304	0.697026
FBgn0035807	2	2887	0.692761
FBgn0031738	23	33252	0.691688
FBgn0000017	22	32017	0.687135
FBgn0260388	3	4399	0.681973
FBgn0261014	3	4401	0.681663
FBgn0033652	39	57608	0.676989
FBgn0266758	8	11831	0.67619
FBgn0029835	10	14819	0.674809
FBgn0014388	16	23783	0.672749
FBgn0023097	13	19402	0.670034
FBgn0032717	4	5970	0.670017
FBgn0004655	6	9048	0.66313
FBgn0267592	11	16933	0.649619
FBgn0261804	75	115960	0.646775
FBgn0002873	7	10864	0.64433
FBgn0028695	2	3110	0.643087
FBgn0039396	21	32772	0.640791
FBgn0031010	2	3174	0.63012
FBgn0052354	4	6349	0.63002
FBgn0039688	6	9531	0.629525
FBgn0030467	5	7943	0.629485
FBgn0262160	24	38273	0.627074
FBgn0030336	5	8046	0.621427
FBgn0037551	2	3231	0.619003
FBgn0037541	9	14581	0.617242
FBgn0050159	1	1626	0.615006
FBgn0033867	11	17888	0.614937
FBgn0000250	8	13172	0.607349
FBgn0028880	1	1658	0.603136
FBgn0003093	6	9993	0.60042
FBgn0053156	3	4997	0.60036
FBgn0032377	1	1675	0.597015
FBgn0004400	3	5026	0.596896
FBgn0042177	3	5094	0.588928
FBgn0041150	14	23804	0.588136
FBgn0030013	1	1721	0.581058
FBgn0034504	2	3452	0.579374
FBgn0010352	8	13903	0.575415
FBgn0015371	17	29548	0.575335
FBgn0042178	3	5279	0.568289
FBgn0026679	2	3543	0.564493
FBgn0052686	2	3600	0.555556
FBgn0015801	3	5403	0.555247
FBgn0051176	26	47358	0.54901
FBgn0039039	3	5492	0.546249
FBgn0037360	2	3677	0.543922
FBgn0004580	12	22131	0.542226
FBgn0040285	2	3705	0.539811
FBgn0052380	4	7425	0.538721
FBgn0031260	1	1868	0.535332
FBgn0053113	9	16913	0.532135
FBgn0029915	8	15286	0.523355
FBgn0259937	6	11467	0.523241
FBgn0020255	2	3865	0.517464
FBgn0082598	2	3869	0.516929
FBgn0010389	4	7769	0.514867
FBgn0259685	10	19464	0.513769
FBgn0036556	6	12068	0.497183
FBgn0023529	2	4061	0.49249
FBgn0086913	8	16254	0.492187
FBgn0039167	2	4088	0.489237
FBgn0028646	5	10233	0.488615
FBgn0083068	1	2061	0.485201
FBgn0028387	5	10320	0.484496
FBgn0030259	1	2075	0.481928
FBgn0034897	10	20947	0.477395
FBgn0011586	1	2105	0.475059
FBgn0029681	3	6319	0.474759
FBgn0259231	9	19079	0.471723
FBgn0261705	15	31866	0.470721
FBgn0265974	29	61651	0.47039
FBgn0022349	2	4252	0.470367
FBgn0011836	2	4273	0.468055
FBgn0001086	1	2142	0.466853
FBgn0033913	5	10723	0.466287
FBgn0085427	16	34809	0.459651
FBgn0036030	6	13122	0.457247
FBgn0011566	1	2197	0.455166
FBgn0052436	5	11017	0.453844
FBgn0014007	3	6624	0.452899
[truncated: 257 more rows]

## Sheet: lncRNA TFOs targets
Supplementary table 12 complete: list of genes targeted by lncRNA TFOs
Gene	number of TFO matches	gene length	count of TFO-TSS matches per 1000 bases
FBgn0267865	165	295	559.322
FBgn0267801	168	383	438.642
FBgn0267575	141	428	329.439
FBgn0267074	160	508	314.961
FBgn0053869	163	526	309.886
FBgn0053875	163	528	308.712
FBgn0053873	163	528	308.712
FBgn0053871	163	528	308.712
FBgn0266941	153	523	292.543
FBgn0040906	148	521	284.069
FBgn0267320	153	554	276.173
FBgn0267307	148	594	249.158
FBgn0261700	175	710	246.479
FBgn0267779	153	728	210.165
FBgn0032588	148	779	189.987
FBgn0267455	159	842	188.836
FBgn0261834	148	793	186.633
FBgn0051861	148	839	176.4
FBgn0266851	162	1011	160.237
FBgn0025838	148	946	156.448
FBgn0051207	148	996	148.594
FBgn0265663	148	1017	145.526
FBgn0052570	148	1034	143.133
FBgn0053690	97	705	137.589
FBgn0031146	148	1092	135.531
FBgn0266703	155	1201	129.059
FBgn0264842	148	1155	128.139
FBgn0037018	161	1365	117.949
FBgn0265820	153	1332	114.865
FBgn0051281	169	1559	108.403
FBgn0036519	173	1680	102.976
FBgn0033597	154	1648	93.4466
FBgn0053867	164	1999	82.041
FBgn0030078	148	1810	81.768
FBgn0262533	148	1859	79.6127
FBgn0029771	160	2164	73.9372
FBgn0267767	22	301	73.0897
FBgn0266706	153	2145	71.3287
FBgn0025620	148	2235	66.2192
FBgn0001197	148	2292	64.5724
FBgn0013687	296	4609	64.2222
FBgn0022984	148	2338	63.302
FBgn0031883	296	5158	57.3866
FBgn0036931	177	3149	56.2083
FBgn0029887	304	5435	55.9338
FBgn0052756	148	2672	55.3892
FBgn0260451	172	3110	55.3055
FBgn0260470	172	3110	55.3055
FBgn0035901	162	3005	53.9101
FBgn0037470	148	2859	51.7664
FBgn0047205	148	2901	51.0169
FBgn0029662	444	8788	50.5234
FBgn0053170	148	2936	50.4087
FBgn0015286	756	15026	50.3128
FBgn0050378	58	1154	50.26
FBgn0064227	153	3077	49.7238
FBgn0000173	162	3461	46.8073
FBgn0038201	153	3291	46.4904
FBgn0000139	151	3252	46.433
FBgn0030304	285	6176	46.1464
FBgn0038017	148	3248	45.5665
FBgn0029996	291	6521	44.6251
FBgn0030697	148	3331	44.4311
FBgn0265373	157	3604	43.5627
FBgn0264883	31	739	41.9486
FBgn0012037	148	3568	41.4798
FBgn0030485	153	3706	41.2844
FBgn0040153	309	7497	41.2165
FBgn0267612	26	644	40.3727
FBgn0263409	26	644	40.3727
FBgn0029711	165	4178	39.4926
FBgn0267068	32	823	38.8821
FBgn0039461	148	3830	38.6423
FBgn0031057	148	3851	38.4316
FBgn0260812	170	4432	38.3574
FBgn0030752	148	3876	38.1837
FBgn0266376	152	4000	38
FBgn0036921	157	4188	37.4881
FBgn0032210	148	3989	37.102
FBgn0267790	162	4472	36.2254
FBgn0030648	153	4239	36.0934
FBgn0030887	154	4392	35.0638
FBgn0036926	148	4383	33.7668
FBgn0003267	148	4401	33.6287
FBgn0264678	447	13330	33.5334
FBgn0030017	148	4434	33.3784
FBgn0031145	200	5999	33.3389
FBgn0029943	301	9149	32.8998
FBgn0036978	160	4882	32.7735
FBgn0031894	148	4550	32.5275
FBgn0024980	159	4988	31.8765
FBgn0261341	163	5228	31.1783
FBgn0261647	148	4793	30.8784
FBgn0004117	153	5005	30.5694
FBgn0085377	148	4862	30.4401
FBgn0000038	201	6645	30.2483
FBgn0264742	154	5096	30.2198
FBgn0264743	154	5096	30.2198
FBgn0053995	154	5096	30.2198
FBgn0264674	154	5176	29.7527
FBgn0029003	148	4999	29.6059
FBgn0031629	155	5324	29.1134
FBgn0036974	158	5519	28.6284
FBgn0023524	154	5461	28.2
FBgn0029822	138	4945	27.907
FBgn0266045	146	5251	27.8042
FBgn0262741	148	5339	27.7205
FBgn0086675	908	32941	27.5644
FBgn0026199	148	5370	27.5605
FBgn0085350	148	5376	27.5298
FBgn0259923	301	10958	27.4685
FBgn0015229	153	5573	27.4538
FBgn0011760	381	14235	26.765
FBgn0261445	137	5205	26.3208
FBgn0013303	148	5682	26.0472
FBgn0025835	148	5696	25.9831
FBgn0267376	137	5288	25.9077
FBgn0261274	87	3386	25.694
FBgn0016131	153	5979	25.5896
FBgn0037060	148	5837	25.3555
FBgn0005626	153	6170	24.7974
FBgn0000286	153	6217	24.6099
FBgn0035426	25	1021	24.4858
FBgn0010226	153	6256	24.4565
FBgn0045761	148	6161	24.0221
FBgn0086358	286	11980	23.8731
FBgn0053523	148	6259	23.6459
FBgn0026076	80	3445	23.2221
FBgn0031190	171	7507	22.7787
FBgn0029754	49	2166	22.6223
FBgn0037992	149	6619	22.511
FBgn0004133	148	6592	22.4515
FBgn0062413	148	6612	22.3835
FBgn0053639	341	15265	22.3387
FBgn0003285	518	23436	22.1027
FBgn0033872	157	7133	22.0104
FBgn0266414	155	7145	21.6935
FBgn0029750	58	2704	21.4497
FBgn0020248	301	14110	21.3324
FBgn0003890	455	21377	21.2846
FBgn0023526	324	15381	21.065
FBgn0051992	296	14063	21.0481
FBgn0033544	148	7036	21.0347
FBgn0259918	170	8103	20.9799
FBgn0032482	148	7067	20.9424
FBgn0265413	171	8182	20.8995
FBgn0030174	318	15240	20.8661
FBgn0030052	296	14223	20.8114
FBgn0001098	148	7144	20.7167
FBgn0263220	623	30139	20.6709
FBgn0262736	162	7849	20.6396
FBgn0039479	143	6949	20.5785
FBgn0266435	148	7217	20.5071
FBgn0266434	148	7217	20.5071
FBgn0033932	148	7263	20.3773
FBgn0053542	150	7364	20.3694
FBgn0003162	148	7294	20.2906
FBgn0001104	148	7295	20.2879
FBgn0054045	87	4300	20.2326
FBgn0035543	99	4960	19.9597
FBgn0028743	155	7808	19.8514
FBgn0014133	312	15771	19.7831
FBgn0038165	148	7497	19.7412
FBgn0266180	692	35068	19.7331
FBgn0085351	148	7506	19.7176
FBgn0032775	160	8124	19.6947
FBgn0030617	455	23289	19.5371
FBgn0003862	458	23546	19.4513
FBgn0036993	157	8162	19.2355
FBgn0003867	85	4423	19.2177
FBgn0040396	23	1206	19.0713
FBgn0003028	431	22657	19.0228
FBgn0030529	175	9337	18.7426
FBgn0261503	141	7584	18.5918
FBgn0029746	3114	169106	18.4145
FBgn0266098	3114	169106	18.4145
FBgn0029723	397	21572	18.4035
FBgn0262081	320	17429	18.3602
FBgn0266826	4	218	18.3486
FBgn0037408	148	8089	18.2965
FBgn0003654	153	8422	18.1667
FBgn0037409	161	8868	18.1552
FBgn0052365	467	25773	18.1197
FBgn0028699	178	9831	18.106
FBgn0031589	158	8732	18.0944
FBgn0029898	148	8209	18.029
FBgn0263118	148	8214	18.018
FBgn0259215	148	8237	17.9677
FBgn0025800	94	5239	17.9424
FBgn0030954	171	9545	17.9151
FBgn0040601	148	8320	17.7885
FBgn0050295	148	8355	17.7139
FBgn0259876	171	9679	17.6671
FBgn0029903	177	10147	17.4436
FBgn0051781	156	8955	17.4204
FBgn0001138	589	34077	17.2844
FBgn0000179	1254	72792	17.2272
FBgn0262570	148	8656	17.098
FBgn0035059	61	3584	17.0201
FBgn0266350	2544	149629	17.0021
FBgn0264954	148	8725	16.9628
FBgn0000259	153	9055	16.8967
FBgn0035861	148	8788	16.8411
FBgn0029657	1020	61000	16.7213
FBgn0267601	486	29227	16.6285
FBgn0035688	148	8965	16.5086
FBgn0030243	141	8592	16.4106
FBgn0261113	197	12022	16.3866
FBgn0020278	318	19420	16.3749
FBgn0031474	186	11385	16.3373
FBgn0264005	166	10168	16.3257
FBgn0040068	187	11461	16.3162
FBgn0261444	348	21396	16.2647
FBgn0267668	712	43950	16.2002
FBgn0266096	1718	107223	16.0227
FBgn0020620	94	5893	15.9511
FBgn0010313	148	9294	15.9243
FBgn0036746	148	9417	15.7163
FBgn0031865	149	9485	15.709
FBgn0264975	591	37798	15.6357
FBgn0035708	153	9789	15.6298
FBgn0029939	1627	104210	15.6127
FBgn0035983	193	12401	15.5633
FBgn0262989	19	1228	15.4723
FBgn0052194	27	1754	15.3934
FBgn0266731	30	1955	15.3453
FBgn0266622	142	9300	15.2688
FBgn0029768	722	47357	15.2459
FBgn0035429	162	10658	15.1998
FBgn0010504	148	9737	15.1998
FBgn0013751	235	15487	15.174
FBgn0260233	152	10034	15.1485
FBgn0030276	153	10250	14.9268
FBgn0259745	163	10971	14.8574
FBgn0035427	153	10307	14.8443
FBgn0034723	161	10882	14.7951
FBgn0267912	391	26489	14.7608
FBgn0038391	148	10029	14.7572
FBgn0010412	20	1356	14.7493
FBgn0035481	155	10521	14.7324
FBgn0033988	148	10074	14.6913
FBgn0050118	148	10161	14.5655
FBgn0003159	307	21408	14.3404
FBgn0086778	305	21373	14.2703
FBgn0267336	1719	120684	14.2438
FBgn0029814	317	22265	14.2376
FBgn0267253	681	48013	14.1837
FBgn0262656	262	18539	14.1324
FBgn0026058	325	23002	14.1292
FBgn0061200	158	11219	14.0833
FBgn0033212	314	22363	14.041
FBgn0052645	200	14264	14.0213
FBgn0039831	148	10558	14.0178
FBgn0033654	177	12656	13.9855
FBgn0086677	477	34147	13.969
FBgn0000251	173	12405	13.946
FBgn0030077	185	13286	13.9244
FBgn0039378	148	10649	13.898
FBgn0016059	148	10661	13.8824
FBgn0035308	148	10663	13.8798
FBgn0011837	321	23140	13.8721
FBgn0261349	24	1732	13.8568
FBgn0029751	16	1157	13.8289
FBgn0036985	148	10706	13.824
FBgn0267257	30	2171	13.8185
FBgn0032719	137	9927	13.8007
FBgn0086711	301	21813	13.7991
FBgn0032521	166	12057	13.7679
FBgn0030331	170	12372	13.7407
FBgn0036007	148	10774	13.7368
FBgn0039428	5	366	13.6612
FBgn0035767	45	3300	13.6364
FBgn0030979	148	10882	13.6004
FBgn0015806	182	13383	13.5993
FBgn0265696	19	1401	13.5617
FBgn0040031	157	11613	13.5193
FBgn0026713	311	23371	13.3071
FBgn0259170	786	59167	13.2844
FBgn0265523	771	58416	13.1984
FBgn0025360	148	11247	13.1591
FBgn0052813	156	11930	13.0763
FBgn0050147	148	11337	13.0546
FBgn0261799	379	29164	12.9955
FBgn0004656	307	23629	12.9925
FBgn0264907	296	22789	12.9887
FBgn0259173	181	14083	12.8524
FBgn0260794	328	25813	12.7068
FBgn0034644	149	11759	12.6711
FBgn0037016	176	13918	12.6455
FBgn0033538	305	24146	12.6315
FBgn0036899	171	13599	12.5745
FBgn0030505	499	39824	12.5301
FBgn0020496	183	14627	12.5111
FBgn0001078	634	50703	12.5042
FBgn0026086	179	14341	12.4817
FBgn0259101	148	11876	12.4621
FBgn0262975	512	41132	12.4477
FBgn0037766	522	42040	12.4167
FBgn0003129	183	14768	12.3917
FBgn0028369	4871	394149	12.3583
FBgn0085423	182	14733	12.3532
FBgn0026179	505	40910	12.3442
FBgn0033365	148	12014	12.319
FBgn0052204	290	23620	12.2777
FBgn0003463	370	30152	12.2712
FBgn0259242	1237	101201	12.2232
FBgn0003382	148	12150	12.1811
FBgn0004861	148	12162	12.1691
FBgn0261793	288	23740	12.1314
FBgn0051075	35	2894	12.094
FBgn0029504	326	27048	12.0526
FBgn0024245	296	24559	12.0526
FBgn0030412	263	21838	12.0432
FBgn0027528	296	24607	12.0291
FBgn0030396	233	19378	12.0239
FBgn0032587	296	24800	11.9355
FBgn0266751	173	14499	11.9319
FBgn0052010	148	12415	11.9211
FBgn0020386	196	16446	11.9178
FBgn0085436	153	12862	11.8955
FBgn0265416	968	81380	11.8948
FBgn0031275	148	12455	11.8828
FBgn0270928	159	13416	11.8515
FBgn0261261	319	26983	11.8223
FBgn0050496	28	2379	11.7697
FBgn0261803	120	10223	11.7382
FBgn0004595	925	79148	11.687
FBgn0259110	305	26224	11.6306
FBgn0013263	152	13121	11.5845
FBgn0036463	148	12825	11.54
FBgn0004242	319	27653	11.5358
FBgn0005624	173	14998	11.5349
FBgn0262098	9	783	11.4943
FBgn0000479	1904	167328	11.3788
FBgn0263772	185	16260	11.3776
FBgn0031449	161	14157	11.3725
FBgn0266580	153	13463	11.3645
FBgn0027581	148	13027	11.361
FBgn0030897	220	19376	11.3543
FBgn0035538	144	12739	11.3039
FBgn0052773	2524	223710	11.2825
FBgn0004647	419	37352	11.2176
FBgn0052594	197	17625	11.1773
FBgn0263997	158	14143	11.1716
FBgn0052791	719	64405	11.1637
FBgn0036502	34	3065	11.093
FBgn0030400	155	14025	11.0517
FBgn0261244	307	27780	11.0511
FBgn0052843	310	28130	11.0203
FBgn0266886	148	13474	10.9841
FBgn0262617	482	44162	10.9144
FBgn0004885	320	29429	10.8736
FBgn0042650	336	30911	10.8699
FBgn0005632	148	13662	10.833
FBgn0010750	296	27456	10.7809
FBgn0267791	208	19304	10.775
FBgn0031157	18	1675	10.7463
FBgn0004244	390	36312	10.7403
FBgn0266000	176	16428	10.7134
FBgn0029667	148	13841	10.6929
FBgn0051760	296	27729	10.6747
FBgn0033194	148	13867	10.6728
FBgn0264493	692	64997	10.6466
FBgn0263776	159	15014	10.5901
FBgn0029930	469	44445	10.5524
FBgn0020379	172	16309	10.5463
FBgn0011204	148	14046	10.5368
FBgn0002579	12	1146	10.4712
FBgn0043070	158	15145	10.4325
FBgn0265457	2496	239347	10.4284
FBgn0051712	35	3368	10.3919
FBgn0262794	151	14546	10.3809
FBgn0032694	461	44521	10.3547
FBgn0002921	285	27526	10.3538
FBgn0039862	440	42511	10.3503
FBgn0026718	148	14304	10.3468
FBgn0259222	170	16532	10.2831
FBgn0261794	179	17413	10.2797
FBgn0010415	911	88775	10.2619
FBgn0030065	353	34452	10.2461
FBgn0033368	161	15759	10.2164
FBgn0015904	156	15347	10.1649
FBgn0020299	313	30863	10.1416
FBgn0262735	369	36409	10.1349
FBgn0020309	153	15112	10.1244
FBgn0278608	71	7013	10.1241
FBgn0261549	1239	122409	10.1218
FBgn0038881	316	31302	10.0952
FBgn0086917	319	31677	10.0704
FBgn0262362	148	14747	10.0359
FBgn0015803	148	14821	9.98583
FBgn0267195	6	601	9.98336
FBgn0265630	161	16176	9.95302
FBgn0026411	490	49266	9.94601
FBgn0262739	146	14703	9.92995
FBgn0263117	153	15432	9.91446
FBgn0020493	162	16402	9.87684
FBgn0014859	307	31127	9.86282
FBgn0052649	23	2347	9.79974
FBgn0002577	149	15236	9.77947
FBgn0015872	179	18443	9.70558
FBgn0261553	157	16241	9.66689
FBgn0033579	317	32903	9.63438
FBgn0026620	148	15403	9.60852
FBgn0031975	148	15494	9.55208
FBgn0260482	27	2829	9.54401
FBgn0030030	29	3039	9.54261
FBgn0005630	585	61398	9.528
FBgn0029962	157	16483	9.52497
FBgn0038720	159	16695	9.52381
FBgn0030512	322	33906	9.49684
FBgn0261260	1345	141634	9.49631
FBgn0036518	192	20266	9.474
FBgn0026575	148	15624	9.47261
FBgn0020389	148	15633	9.46715
FBgn0039858	149	16023	9.29913
FBgn0052600	1302	140126	9.29164
FBgn0051004	161	17374	9.26672
FBgn0052666	572	61911	9.23907
FBgn0004102	189	20523	9.20918
FBgn0053519	171	18712	9.13852
FBgn0020647	313	34290	9.12803
FBgn0264384	692	76084	9.09521
FBgn0037698	296	32594	9.08143
FBgn0051635	148	16317	9.07029
FBgn0003896	197	21755	9.05539
FBgn0031011	153	16931	9.03668
FBgn0267228	158	17510	9.02342
FBgn0243512	153	16963	9.01963
FBgn0036319	34	3783	8.98758
FBgn0263120	154	17210	8.94829
FBgn0029851	29	3244	8.93958
FBgn0261574	171	19307	8.85689
FBgn0083981	296	33522	8.83002
FBgn0267001	2570	291517	8.81595
FBgn0004646	155	17699	8.75756
FBgn0033844	72	8229	8.74954
FBgn0267033	1262	144412	8.73889
FBgn0263706	913	105012	8.69424
FBgn0267964	1082	124993	8.65648
FBgn0266199	814	94235	8.63798
FBgn0000535	469	54513	8.60345
FBgn0263102	510	59393	8.58687
FBgn0011225	158	18408	8.58322
FBgn0052506	152	17735	8.57062
FBgn0259246	323	37801	8.54475
FBgn0052423	1043	122124	8.5405
FBgn0031016	1014	118734	8.5401
FBgn0264503	315	36904	8.53566
FBgn0029761	552	64903	8.505
FBgn0035199	153	18050	8.47645
FBgn0264090	833	98295	8.47449
FBgn0000464	1230	145447	8.45669
FBgn0034903	379	44919	8.43741
FBgn0003165	1444	171340	8.42769
FBgn0032439	302	35840	8.42634
FBgn0004657	72	8593	8.37891
FBgn0039064	177	21177	8.35812
FBgn0031681	179	21423	8.35551
FBgn0261859	300	35970	8.34028
FBgn0025391	148	18121	8.16732
FBgn0032969	148	18185	8.13858
FBgn0053223	148	18196	8.13366
FBgn0266046	148	18213	8.12606
FBgn0264562	536	66017	8.11912
FBgn0264491	301	37131	8.10643
FBgn0038826	437	53998	8.09289
FBgn0267038	13	1609	8.07955
FBgn0263532	1	124	8.06452
FBgn0020306	148	18418	8.03562
FBgn0085443	766	95354	8.03322
FBgn0039411	177	22120	8.00181
FBgn0263396	91	11443	7.95246
FBgn0015524	157	19790	7.9333
FBgn0052758	148	18658	7.93225
FBgn0035539	148	18740	7.89755
FBgn0266429	727	92189	7.88597
FBgn0031902	148	18829	7.86022
FBgn0020617	159	20278	7.84101
FBgn0267911	587	74951	7.83178
FBgn0025390	1135	145235	7.81492
FBgn0030600	415	53293	7.78714
FBgn0003944	603	77804	7.75024
FBgn0086901	697	90031	7.74178
FBgn0021764	485	62663	7.73981
FBgn0034083	149	19397	7.6816
FBgn0053988	315	41280	7.63081
FBgn0036665	148	19417	7.62219
FBgn0031118	310	40740	7.60923
FBgn0024187	148	19471	7.60105
FBgn0010482	148	19572	7.56182
FBgn0036165	87	11506	7.56127
FBgn0036844	153	20272	7.54736
FBgn0040765	1044	138423	7.5421
FBgn0013759	296	39275	7.5366
FBgn0263593	148	19669	7.52453
FBgn0283451	674	89738	7.51075
FBgn0039776	148	19750	7.49367
FBgn0034720	296	39610	7.47286
FBgn0040637	4	537	7.44879
FBgn0045063	148	19883	7.44354
FBgn0085447	682	91687	7.43835
FBgn0035331	171	23107	7.40035
FBgn0036663	148	20159	7.34163
FBgn0053179	153	20894	7.32268
FBgn0031530	163	22260	7.32255
FBgn0014037	148	20291	7.29387
FBgn0000635	533	73207	7.28072
FBgn0000808	19	2611	7.27691
FBgn0264542	376	51819	7.25603
FBgn0013469	203	28018	7.24534
FBgn0086758	387	53425	7.2438
FBgn0035023	156	21541	7.242
FBgn0051475	148	20438	7.24141
FBgn0086604	395	54614	7.23258
FBgn0003091	148	20472	7.22939
FBgn0030479	34	4712	7.21562
FBgn0261243	148	20538	7.20615
FBgn0003371	327	45602	7.17074
FBgn0260945	148	20688	7.15391
FBgn0265595	595	83405	7.13386
FBgn0052137	166	23398	7.09462
FBgn0264495	300	42420	7.07214
FBgn0263144	184	26035	7.06741
FBgn0010825	160	22748	7.03359
FBgn0052698	508	72227	7.03338
FBgn0262699	86	12248	7.02155
FBgn0000711	167	23858	6.99975
FBgn0032151	647	92934	6.96193
FBgn0052521	528	75862	6.96001
FBgn0024963	309	44517	6.94117
FBgn0264711	148	21349	6.93241
FBgn0037534	97	14036	6.9108
FBgn0039617	313	45369	6.89898
FBgn0003326	148	21470	6.89334
FBgn0052296	337	48922	6.88852
FBgn0259994	157	22812	6.88234
FBgn0259171	768	111765	6.87156
FBgn0085387	1136	165980	6.8442
FBgn0030798	217	31738	6.83723
FBgn0003499	306	44781	6.83326
FBgn0040877	148	21675	6.82814
FBgn0039959	309	45356	6.81277
FBgn0265726	174	25544	6.81178
FBgn0035021	156	22927	6.8042
FBgn0259984	607	89273	6.79937
FBgn0266354	664	97664	6.79882
FBgn0259241	486	72180	6.73317
FBgn0036576	181	26900	6.72862
FBgn0259712	35	5218	6.70755
FBgn0032901	319	47597	6.7021
FBgn0263996	319	47597	6.7021
FBgn0040726	347	51960	6.67821
FBgn0000036	422	63262	6.67067
FBgn0262139	174	26110	6.66411
FBgn0052066	137	20728	6.60942
FBgn0050493	28	4249	6.58979
FBgn0263980	466	70789	6.58294
FBgn0266375	168	25671	6.54435
FBgn0250867	565	86645	6.52086
FBgn0004875	154	23648	6.51218
FBgn0000565	14	2151	6.5086
FBgn0001323	153	23519	6.50538
FBgn0264675	468	72344	6.46909
FBgn0004606	150	23277	6.44413
FBgn0000028	185	28826	6.41782
FBgn0051163	1040	162297	6.40801
FBgn0001258	23	3590	6.40669
FBgn0264324	161	25170	6.3965
FBgn0261461	198	30976	6.39205
FBgn0035802	296	46483	6.36792
FBgn0032456	301	47502	6.33658
FBgn0011661	160	25321	6.31887
FBgn0260753	167	26435	6.31738
FBgn0013984	308	49074	6.27624
FBgn0085478	199	31720	6.27364
FBgn0000395	153	24450	6.25767
FBgn0029881	331	52954	6.25071
FBgn0015773	312	49917	6.25038
FBgn0020378	167	26722	6.24953
FBgn0026401	233	37346	6.23895
FBgn0051324	148	23807	6.21666
FBgn0003429	305	49105	6.21118
FBgn0004611	308	49632	6.20567
FBgn0263236	34	5491	6.19195
FBgn0000256	187	30215	6.18898
FBgn0265809	3	486	6.17284
FBgn0036684	110	17849	6.16281
FBgn0016694	344	55912	6.15253
FBgn0263929	334	54287	6.15249
FBgn0030613	148	24063	6.15052
FBgn0261928	157	25588	6.13569
FBgn0052499	301	49077	6.13322
FBgn0046706	215	35232	6.10241
FBgn0005658	160	26297	6.08434
FBgn0001250	190	31246	6.08078
FBgn0011817	454	75102	6.04511
FBgn0259168	148	24526	6.03441
FBgn0053181	167	27682	6.0328
FBgn0083946	146	24212	6.03007
FBgn0044020	160	26599	6.01526
FBgn0029736	19	3168	5.99747
FBgn0265655	9	1505	5.98007
FBgn0052406	174	29110	5.97733
FBgn0041210	137	22946	5.97054
FBgn0052082	166	27936	5.94215
FBgn0000303	159	26844	5.92311
FBgn0040388	153	25877	5.91259
FBgn0003495	30	5081	5.90435
FBgn0037130	148	25176	5.87861
FBgn0032120	148	25223	5.86766
FBgn0038679	205	34969	5.86234
FBgn0027596	157	26951	5.82539
FBgn0052532	91	15632	5.82139
FBgn0052694	100	17193	5.81632
FBgn0023215	173	29872	5.79138
FBgn0028541	156	26954	5.78764
FBgn0263112	148	25616	5.77764
FBgn0266137	171	29681	5.76126
FBgn0026206	149	26055	5.71867
FBgn0029666	30	5266	5.69692
FBgn0003256	309	54466	5.67326
FBgn0051038	148	26173	5.65468
FBgn0259677	300	53143	5.64515
FBgn0051637	160	28350	5.64374
FBgn0264308	165	29308	5.62986
FBgn0032629	410	73098	5.60891
FBgn0264574	444	79715	5.56984
FBgn0037676	194	34870	5.56352
FBgn0032723	153	27614	5.54067
FBgn0003339	148	26862	5.50964
FBgn0266801	622	113290	5.49033
FBgn0066292	148	27024	5.47661
FBgn0003396	319	58309	5.47085
FBgn0051363	161	29521	5.45374
FBgn0263391	152	27872	5.4535
FBgn0001297	153	28119	5.44116
FBgn0015774	343	63339	5.4153
FBgn0040397	334	61856	5.39964
FBgn0003079	261	48405	5.392
FBgn0053158	414	76964	5.37914
FBgn0038494	176	32797	5.36634
FBgn0052719	211	39342	5.36323
FBgn0001235	706	132008	5.34816
FBgn0036481	29	5444	5.32697
FBgn0262519	150	28165	5.32576
FBgn0000119	157	29590	5.30585
FBgn0010329	168	31698	5.30002
FBgn0263289	358	67702	5.28788
FBgn0003301	204	38596	5.28552
FBgn0262614	553	104829	5.27526
FBgn0029687	34	6468	5.25665
FBgn0004177	31	5927	5.2303
FBgn0085391	335	64126	5.22409
FBgn0003380	725	138941	5.21804
FBgn0262483	145	27909	5.19546
FBgn0264351	13	2504	5.19169
FBgn0038629	148	28527	5.18807
FBgn0263077	148	28546	5.18461
FBgn0261238	153	29590	5.17067
FBgn0029941	644	124709	5.16402
FBgn0085370	301	58318	5.16136
FBgn0086899	360	69764	5.16025
FBgn0040297	153	29688	5.1536
FBgn0002023	150	29172	5.14192
FBgn0034602	30	5861	5.11858
FBgn0026059	154	30239	5.09276
FBgn0265597	459	90456	5.07429
FBgn0029128	296	58456	5.06364
FBgn0002413	36	7126	5.05192
FBgn0029922	305	60553	5.03691
FBgn0052183	296	58825	5.03187
FBgn0259935	154	30891	4.98527
FBgn0003984	161	32327	4.98036
FBgn0265931	3	603	4.97512
FBgn0003963	320	64341	4.9735
FBgn0031100	141	28358	4.97214
FBgn0038606	148	29797	4.96694
FBgn0263132	168	33959	4.94714
FBgn0085409	158	31982	4.94028
FBgn0016061	308	62395	4.93629
FBgn0004652	648	131314	4.93474
FBgn0036199	35	7185	4.87126
FBgn0031090	20	4107	4.86973
FBgn0010909	154	31694	4.85896
FBgn0026259	157	32320	4.85767
FBgn0004456	214	44082	4.85459
FBgn0029082	149	30739	4.84726
FBgn0267704	769	158841	4.84132
FBgn0013433	153	31720	4.82346
FBgn0266069	5	1037	4.8216
FBgn0265296	148	30733	4.81567
FBgn0003209	148	30781	4.80816
FBgn0000719	148	30878	4.79306
FBgn0015903	166	34636	4.7927
FBgn0037525	148	31152	4.7509
FBgn0260632	64	13535	4.72848
FBgn0034286	155	32781	4.72835
FBgn0261360	350	74043	4.72698
FBgn0264386	414	88399	4.68331
FBgn0004369	510	109486	4.65813
FBgn0259678	148	31774	4.6579
FBgn0259211	194	41689	4.65351
FBgn0051721	387	83172	4.65301
FBgn0051612	154	33134	4.64779
FBgn0030090	61	13127	4.64691
FBgn0028572	46	9936	4.62963
FBgn0266894	2	432	4.62963
FBgn0036395	4	865	4.62428
FBgn0052529	194	41963	4.62312
FBgn0040038	148	32088	4.61232
FBgn0028550	150	32545	4.609
FBgn0037171	296	64803	4.56769
FBgn0085397	338	74230	4.55342
FBgn0000568	517	113744	4.54529
FBgn0052369	148	32721	4.52309
FBgn0028342	20	4424	4.5208
FBgn0259481	176	39477	4.45829
FBgn0000542	203	45924	4.42035
FBgn0036851	148	33595	4.40542
FBgn0011206	162	36777	4.40493
FBgn0004101	148	33613	4.40306
FBgn0024277	171	38894	4.39657
FBgn0051973	175	40003	4.37467
FBgn0039938	148	33958	4.35832
FBgn0028675	72	16561	4.34756
FBgn0035934	45	10387	4.33234
FBgn0051481	148	34264	4.3194
FBgn0032651	9	2084	4.31862
FBgn0261552	162	37561	4.31298
FBgn0003415	149	34621	4.30375
FBgn0052062	483	112601	4.28948
FBgn0266116	9	2099	4.28776
FBgn0052206	311	72592	4.28422
FBgn0031187	61	14344	4.25265
FBgn0267969	7	1648	4.24757
FBgn0028704	148	34984	4.23051
FBgn0264273	191	45235	4.22239
FBgn0000636	309	73340	4.21325
FBgn0053147	154	36562	4.21202
FBgn0045073	25	5957	4.19674
FBgn0028481	148	35306	4.19192
FBgn0033236	58	13840	4.19075
FBgn0262685	70	16719	4.18685
FBgn0025525	154	36848	4.17933
FBgn0259176	378	91072	4.15056
FBgn0260971	272	65743	4.13732
FBgn0266136	176	42627	4.12884
FBgn0034606	137	33295	4.11473
FBgn0265727	2	487	4.10678
FBgn0083975	167	40665	4.10673
FBgn0260657	148	36209	4.08738
FBgn0264840	4	980	4.08163
FBgn0050489	19	4660	4.07725
FBgn0001087	37	9075	4.07713
FBgn0010611	21	5153	4.0753
FBgn0038295	164	40868	4.01292
FBgn0267337	148	37013	3.9986
FBgn0028888	154	38578	3.99191
FBgn0053208	164	41342	3.96691
FBgn0263109	148	37469	3.94993
FBgn0031879	148	37532	3.9433
FBgn0261556	192	48704	3.94218
FBgn0030217	12	3048	3.93701
FBgn0259735	463	118203	3.91699
FBgn0000547	330	84373	3.9112
FBgn0053547	171	43831	3.90135
FBgn0266418	171	44020	3.8846
FBgn0035142	147	38040	3.86435
FBgn0000633	488	126324	3.86308
FBgn0003016	348	90145	3.86045
FBgn0262717	36	9328	3.85935
FBgn0003651	170	44049	3.85934
FBgn0259224	148	38449	3.84925
FBgn0083940	240	62350	3.84924
FBgn0001624	154	40112	3.83925
FBgn0261570	160	41864	3.8219
FBgn0260642	393	102976	3.81642
FBgn0085424	154	40511	3.80144
FBgn0000114	526	138435	3.79962
FBgn0041604	148	39009	3.794
FBgn0016081	179	47270	3.78676
FBgn0000163	154	40700	3.78378
FBgn0013576	302	80328	3.75959
FBgn0001085	353	94297	3.74349
FBgn0023407	181	48705	3.71625
FBgn0017590	232	62448	3.71509
FBgn0004865	148	39895	3.70974
FBgn0053100	170	45884	3.705
FBgn0052037	10	2714	3.6846
FBgn0004198	256	69712	3.67225
FBgn0052150	23	6290	3.6566
FBgn0000567	221	60654	3.64362
FBgn0052683	162	44505	3.64004
FBgn0036801	150	41219	3.6391
FBgn0266005	151	41625	3.62763
FBgn0261801	309	85375	3.61933
FBgn0031006	33	9130	3.61446
FBgn0015609	473	131288	3.60277
FBgn0039054	151	42215	3.57693
FBgn0267173	5	1399	3.57398
FBgn0011656	162	45363	3.57119
FBgn0003261	29	8154	3.55654
FBgn0022710	154	43402	3.54822
FBgn0266214	150	42551	3.52518
FBgn0031855	48	13632	3.52113
FBgn0265607	148	42095	3.51586
FBgn0083942	148	42095	3.51586
FBgn0013718	148	42381	3.49213
FBgn0043903	26	7458	3.48619
FBgn0000308	31	8904	3.48158
FBgn0016797	328	94399	3.47461
FBgn0001316	370	106532	3.47313
FBgn0266411	220	63488	3.46522
FBgn0014135	148	42745	3.46239
FBgn0011582	171	49432	3.4593
FBgn0261555	171	49494	3.45496
FBgn0036102	4	1161	3.44531
FBgn0033438	250	72720	3.43784
FBgn0085382	473	137878	3.43057
FBgn0264001	962	281494	3.41748
FBgn0003716	179	52385	3.41701
FBgn0266926	5	1468	3.40599
FBgn0001145	25	7366	3.39397
FBgn0041775	20	5896	3.39213
FBgn0000617	4	1188	3.367
FBgn0010905	165	49048	3.36405
FBgn0263111	181	53808	3.36381
FBgn0264255	261	78070	3.34315
FBgn0015400	150	44947	3.33726
FBgn0000108	162	48544	3.33718
FBgn0038237	148	44404	3.33303
FBgn0000015	148	45025	3.28706
FBgn0003321	47	14341	3.27732
FBgn0035756	153	46705	3.27588
FBgn0004644	45	13738	3.27559
FBgn0045852	98	30033	3.26308
FBgn0261873	202	61926	3.26196
FBgn0010651	22	6753	3.25781
FBgn0261871	152	47139	3.22451
FBgn0027339	148	45962	3.22005
FBgn0039557	4	1246	3.21027
FBgn0032707	58	18072	3.20938
FBgn0052647	42	13115	3.20244
FBgn0034071	42	13188	3.18471
FBgn0033494	148	46498	3.18293
FBgn0032187	37	11632	3.18088
FBgn0005775	451	142276	3.1699
FBgn0085354	22	6963	3.15956
FBgn0259734	77	24371	3.15949
FBgn0004910	81	25645	3.15851
FBgn0263395	153	48456	3.1575
FBgn0053558	148	46951	3.15222
FBgn0264443	153	48599	3.14821
FBgn0260960	41	13174	3.11219
FBgn0003053	30	9643	3.11107
FBgn0263780	1232	396036	3.11083
FBgn0266129	167	53848	3.10132
FBgn0085446	150	48403	3.09898
FBgn0262111	148	48023	3.08186
FBgn0264442	155	50403	3.07521
FBgn0046697	763	248273	3.07323
FBgn0052816	473	154151	3.06842
FBgn0265991	167	54440	3.0676
FBgn0004926	5	1639	3.05064
FBgn0029720	26	8543	3.04343
FBgn0015919	37	12168	3.04076
FBgn0029824	75	24756	3.02957
FBgn0038917	61	20154	3.02669
FBgn0023095	154	50951	3.02251
FBgn0260798	444	148766	2.98455
FBgn0031627	177	59453	2.97714
FBgn0040849	309	104437	2.95872
FBgn0004168	161	54804	2.93774
FBgn0264908	148	50452	2.93348
FBgn0261383	25	8592	2.90968
FBgn0032330	156	53793	2.90001
FBgn0020294	161	55579	2.89678
FBgn0037963	161	55618	2.89475
FBgn0085407	172	59508	2.89037
FBgn0026319	54	18792	2.87356
FBgn0052677	239	83211	2.87222
FBgn0036373	45	15696	2.86697
FBgn0263257	157	55215	2.84343
FBgn0264490	182	65426	2.78177
FBgn0004870	180	64721	2.78117
FBgn0038160	6	2169	2.76625
FBgn0037153	308	111613	2.75954
FBgn0011288	619	225026	2.75079
FBgn0031273	7	2549	2.74617
FBgn0015519	249	90970	2.73717
FBgn0085390	140	51171	2.73592
FBgn0000253	53	19412	2.73027
FBgn0017561	36	13197	2.72789
FBgn0013733	212	77874	2.72235
FBgn0032600	28	10300	2.71845
FBgn0038755	215	79236	2.71341
FBgn0058006	363	133933	2.71031
FBgn0040398	3	1107	2.71003
FBgn0050115	155	57659	2.68822
FBgn0034046	165	61646	2.67657
FBgn0085384	148	55309	2.67588
FBgn0259834	31	11594	2.6738
FBgn0259244	183	68594	2.66787
FBgn0033484	30	11248	2.66714
FBgn0038341	90	33948	2.65111
FBgn0003118	148	55937	2.64583
FBgn0030218	12	4569	2.6264
FBgn0041096	148	56635	2.61323
FBgn0085371	19	7333	2.59103
FBgn0036480	29	11293	2.56796
FBgn0030360	7	2729	2.56504
FBgn0243486	148	57867	2.55759
FBgn0011335	5	1955	2.55754
FBgn0036454	197	77089	2.55549
FBgn0024238	41	16226	2.52681
FBgn0267487	335	132765	2.52326
FBgn0265191	26	10339	2.51475
FBgn0260658	98	39082	2.50755
FBgn0263974	148	59111	2.50376
FBgn0260748	71	28407	2.49938
FBgn0264394	5	2006	2.49252
FBgn0039195	5	2012	2.48509
FBgn0266696	299	121572	2.45945
FBgn0051374	35	14245	2.457
FBgn0040554	26	10596	2.45376
FBgn0264077	6	2449	2.44998
FBgn0037720	82	33765	2.42855
FBgn0005640	230	94771	2.4269
FBgn0266100	213	88228	2.4142
FBgn0003175	163	67769	2.40523
FBgn0003997	43	17897	2.40264
FBgn0261041	33	13778	2.39512
FBgn0051774	212	88786	2.38776
FBgn0267431	4577	1965857	2.32825
FBgn0039078	148	63595	2.32723
FBgn0051145	148	63909	2.31579
FBgn0033884	5	2160	2.31481
FBgn0032362	16	6935	2.30714
FBgn0266348	323	140359	2.30124
FBgn0053554	168	73058	2.29954
FBgn0030156	5	2180	2.29358
FBgn0010113	216	94451	2.2869
FBgn0263354	194	84997	2.28243
FBgn0264462	42	18409	2.28149
FBgn0086782	9	3953	2.27675
FBgn0263490	87	38247	2.27469
FBgn0261563	148	65236	2.26869
FBgn0053207	55	24331	2.26049
FBgn0000497	169	74971	2.2542
FBgn0263987	19	8482	2.24004
FBgn0261548	179	79949	2.23893
FBgn0024941	14	6261	2.23606
FBgn0267429	968	434041	2.2302
FBgn0261588	153	68791	2.22413
FBgn0034994	5	2249	2.22321
FBgn0033159	142	63976	2.21958
FBgn0267449	475	214356	2.21594
FBgn0038834	2	912	2.19298
FBgn0031571	34	15560	2.18509
FBgn0260243	5	2305	2.1692
FBgn0053196	296	136839	2.16313
FBgn0035761	5	2313	2.16169
FBgn0265598	124	57382	2.16096
FBgn0083950	168	77795	2.15952
FBgn0259175	161	75030	2.14581
FBgn0033405	170	80172	2.12044
FBgn0041092	176	83434	2.10945
FBgn0029702	5	2383	2.0982
FBgn0265180	26	12487	2.08217
FBgn0041250	5	2404	2.07987
FBgn0031903	29	14150	2.04947
FBgn0031255	5	2449	2.04165
FBgn0266707	3	1470	2.04082
FBgn0024734	24	11772	2.03874
FBgn0265711	1	495	2.0202
FBgn0264307	35	17364	2.01566
FBgn0053704	2	993	2.0141
FBgn0264357	148	73531	2.01276
FBgn0085422	51	25385	2.00906
FBgn0031913	6	2987	2.0087
FBgn0040752	161	80447	2.00132
FBgn0085450	185	93010	1.98903
FBgn0022764	35	17678	1.97986
FBgn0011766	80	40568	1.972
FBgn0026418	13	6668	1.94961
FBgn0085638	148	76329	1.93897
FBgn0038983	15	7746	1.93648
FBgn0267273	1	517	1.93424
FBgn0259789	33	17084	1.93163
FBgn0259697	148	76790	1.92733
FBgn0265890	2	1042	1.91939
FBgn0267581	1	521	1.91939
FBgn0264753	87	45378	1.91723
FBgn0038156	26	13595	1.91247
FBgn0265487	307	162828	1.88543
FBgn0035385	19	10145	1.87284
FBgn0016031	23	12305	1.86916
FBgn0035522	26	14060	1.84922
FBgn0045770	7	3788	1.84794
FBgn0000546	148	81215	1.82232
FBgn0260635	23	12625	1.82178
FBgn0036707	3	1653	1.81488
FBgn0030838	41	22980	1.78416
FBgn0002543	72	40368	1.78359
FBgn0263934	72	41553	1.73273
FBgn0040079	5	2906	1.72058
FBgn0027521	6	3508	1.71038
FBgn0035981	5	2924	1.70999
FBgn0004462	30	17594	1.70513
FBgn0052264	156	91634	1.70242
FBgn0053993	30	17623	1.70232
FBgn0028978	9	5322	1.69109
FBgn0262737	148	87915	1.68344
FBgn0029997	13	7846	1.6569
FBgn0000320	32	19530	1.6385
FBgn0267428	445	273630	1.62628
FBgn0039214	24	14774	1.62448
FBgn0005659	19	11829	1.60622
FBgn0250876	23	14320	1.60615
FBgn0036778	6	3750	1.6
FBgn0261698	151	94802	1.59279
FBgn0085383	149	93647	1.59108
FBgn0032685	23	14481	1.58829
FBgn0264305	35	22038	1.58817
FBgn0264078	149	94571	1.57554
FBgn0264815	180	114417	1.57319
FBgn0262123	148	94544	1.56541
FBgn0267557	1	641	1.56006
FBgn0000451	18	11562	1.55682
FBgn0087007	191	123449	1.5472
FBgn0267917	1	650	1.53846
FBgn0030537	3	1954	1.53531
FBgn0040493	27	17671	1.52793
FBgn0261565	87	57193	1.52117
FBgn0032495	6	3958	1.51592
FBgn0262869	160	106131	1.50757
FBgn0004449	171	114820	1.48929
FBgn0030474	4	2692	1.48588
FBgn0030161	17	11614	1.46375
FBgn0031414	69	47265	1.45985
FBgn0031116	17	11650	1.45923
FBgn0030067	3	2063	1.45419
FBgn0038652	52	35934	1.4471
FBgn0011591	34	23622	1.43934
FBgn0003435	163	113645	1.43429
FBgn0031413	69	48596	1.41987
FBgn0261278	28	19873	1.40895
FBgn0051665	31	22013	1.40826
FBgn0011754	13	9258	1.40419
FBgn0001134	23	16435	1.39945
FBgn0032123	26	18851	1.37924
FBgn0267432	310	226785	1.36693
FBgn0085395	61	44848	1.36015
FBgn0004569	18	13265	1.35695
FBgn0052103	17	12548	1.3548
FBgn0033936	6	4441	1.35105
FBgn0004868	5	3701	1.35099
FBgn0023083	22	16369	1.344
FBgn0052547	49	36461	1.3439
FBgn0266526	61	45619	1.33716
FBgn0050497	61	45619	1.33716
FBgn0001253	25	18767	1.33213
FBgn0000439	14	10593	1.32163
FBgn0001180	9	6843	1.31521
FBgn0033741	4	3072	1.30208
FBgn0267433	150	115237	1.30167
FBgn0267430	923	709421	1.30106
FBgn0030964	13	10220	1.27202
FBgn0004956	5	3938	1.26968
FBgn0016930	63	49649	1.26891
FBgn0266323	6	4740	1.26582
FBgn0029864	26	20617	1.2611
FBgn0086674	37	29402	1.25842
FBgn0040918	12	9561	1.2551
FBgn0038627	22	17636	1.24745
FBgn0011802	5	4021	1.24347
FBgn0262738	53	42783	1.23881
FBgn0051523	17	13787	1.23305
FBgn0035285	5	4062	1.23092
FBgn0029994	4	3256	1.2285
FBgn0038197	38	31034	1.22446
FBgn0004509	152	125628	1.20992
FBgn0011259	157	129895	1.20867
FBgn0020445	24	19955	1.20271
FBgn0003210	6	4992	1.20192
FBgn0029896	24	19983	1.20102
FBgn0020307	51	42507	1.1998
FBgn0030870	13	10878	1.19507
FBgn0266165	1	840	1.19048
FBgn0260995	148	124513	1.18863
FBgn0023441	23	19352	1.18851
FBgn0030634	6	5071	1.1832
FBgn0046225	35	29588	1.18291
FBgn0030344	5	4243	1.17841
FBgn0010247	148	125704	1.17737
FBgn0033788	3	2562	1.17096
FBgn0000723	31	26944	1.15053
FBgn0261811	25	21845	1.14443
FBgn0087011	148	129877	1.13954
FBgn0267186	1	879	1.13766
FBgn0085279	1	882	1.13379
FBgn0250816	153	135048	1.13293
FBgn0029878	7	6179	1.13287
FBgn0033638	24	21463	1.1182
FBgn0000037	13	11665	1.11444
FBgn0050460	24	21663	1.10788
FBgn0003310	31	28142	1.10156
FBgn0035719	7	6458	1.08393
FBgn0035713	9	8327	1.08082
FBgn0263019	20	18895	1.05848
FBgn0037416	2	1895	1.05541
FBgn0264786	1	948	1.05485
FBgn0265508	6	5728	1.04749
FBgn0024804	149	142844	1.0431
FBgn0260942	6	5815	1.03181
FBgn0064123	18	17574	1.02424
FBgn0031159	18	17574	1.02424
FBgn0031770	6	5868	1.02249
FBgn0262593	66	64563	1.02226
FBgn0263873	164	162060	1.01197
FBgn0039338	5	4967	1.00664
FBgn0031857	13	12927	1.00565
FBgn0029866	6	5970	1.00503
FBgn0011589	53	52757	1.00461
FBgn0026196	2	1991	1.00452
FBgn0028494	16	16012	0.999251
FBgn0259682	4	4009	0.997755
FBgn0035397	19	19274	0.985784
FBgn0036382	4	4063	0.984494
FBgn0034724	8	8184	0.977517
FBgn0052676	33	33781	0.97688
FBgn0266262	3	3071	0.97688
FBgn0266019	20	20563	0.972621
FBgn0037546	27	27766	0.972412
FBgn0030366	6	6196	0.968367
FBgn0030259	2	2075	0.963855
FBgn0051660	23	23929	0.961177
FBgn0020887	5	5221	0.957671
FBgn0001128	5	5326	0.938791
FBgn0037717	5	5343	0.935804
FBgn0053202	60	64162	0.935133
FBgn0021895	4	4320	0.925926
FBgn0005585	2	2161	0.925497
FBgn0039025	23	25474	0.902881
FBgn0039972	54	60042	0.89937
FBgn0038934	5	5592	0.894134
FBgn0000721	31	34880	0.888761
FBgn0259234	30	34031	0.881549
FBgn0030432	2	2274	0.879507
FBgn0004169	8	9105	0.878638
FBgn0030743	2	2320	0.862069
FBgn0046692	16	18591	0.860631
FBgn0266377	20	23278	0.85918
FBgn0013773	2	2340	0.854701
FBgn0003612	5	5879	0.850485
FBgn0030808	11	12945	0.849749
FBgn0265664	2	2359	0.847817
FBgn0263995	82	99061	0.827773
FBgn0004394	24	29142	0.823554
FBgn0034253	28	34188	0.819001
FBgn0264270	19	23504	0.808373
FBgn0027600	5	6265	0.798085
FBgn0262734	5	6308	0.792644
FBgn0000382	17	21468	0.791876
FBgn0031717	2	2529	0.790826
FBgn0030913	26	33234	0.782331
FBgn0037427	12	15537	0.77235
FBgn0031288	1	1303	0.76746
FBgn0000463	18	23487	0.766381
FBgn0250910	28	36660	0.763775
FBgn0004914	17	22386	0.759403
FBgn0027556	19	25030	0.759089
FBgn0011725	19	25073	0.757787
FBgn0002973	20	26716	0.748615
FBgn0000182	5	6711	0.745045
FBgn0266459	5	6711	0.745045
FBgn0015801	4	5403	0.740329
FBgn0038653	36	49945	0.720793
FBgn0003731	27	37558	0.718888
FBgn0002643	49	69154	0.708563
FBgn0013810	17	24115	0.704955
FBgn0027932	11	15608	0.704767
FBgn0058178	149	215672	0.690864
FBgn0029508	8	11584	0.690608
FBgn0086686	9	13045	0.68992
FBgn0025549	2	2932	0.682128
FBgn0041621	1	1473	0.678887
FBgn0000492	6	8859	0.677277
FBgn0039663	3	4483	0.669195
FBgn0004511	6	9016	0.665484
FBgn0267794	8	12083	0.662087
FBgn0038921	1	1516	0.659631
FBgn0031702	5	7604	0.657549
FBgn0041605	16	24384	0.656168
FBgn0033740	4	6098	0.655953
FBgn0263258	17	26273	0.647052
FBgn0033668	18	27879	0.645647
FBgn0004893	8	12422	0.644019
FBgn0036386	2	3119	0.641231
FBgn0260866	19	29813	0.637306
FBgn0001083	7	11000	0.636364
FBgn0003575	5	7871	0.635243
FBgn0030012	1	1586	0.630517
FBgn0086673	7	11186	0.625782
FBgn0032797	5	8252	0.605914
FBgn0264617	4	6628	0.6035
FBgn0259162	17	28601	0.594385
FBgn0031069	5	8511	0.587475
FBgn0039026	25	43130	0.579643
FBgn0010105	4	6920	0.578035
FBgn0030629	1	1745	0.573066
FBgn0051708	11	19534	0.563121
FBgn0001961	1	1801	0.555247
FBgn0040358	2	3612	0.55371
FBgn0031952	5	9036	0.553342
FBgn0024836	26	47794	0.544001
FBgn0263512	17	31257	0.543878
FBgn0000578	12	22074	0.543626
FBgn0053531	38	70344	0.540202
FBgn0053513	13	24185	0.537523
FBgn0004838	6	11354	0.528448
FBgn0002945	22	41709	0.527464
FBgn0028375	2	3808	0.52521
FBgn0085385	31	59179	0.523834
FBgn0017550	3	5838	0.513875
FBgn0263663	2	3899	0.512952
FBgn0038964	1	1974	0.506586
FBgn0032717	3	5970	0.502513
FBgn0010194	2	4005	0.499376
FBgn0023214	3	6010	0.499168
FBgn0044323	5	10106	0.494756
FBgn0034408	40	81110	0.493157
FBgn0032297	6	12251	0.489756
FBgn0029830	10	20421	0.489692
FBgn0261931	7	14298	0.489579
FBgn0259150	6	12295	0.488003
FBgn0265317	1	2074	0.48216
FBgn0259213	31	64812	0.478306
FBgn0039210	1	2094	0.477555
FBgn0010772	2	4196	0.476644
FBgn0260855	1	2125	0.470588
FBgn0022349	2	4252	0.470367
FBgn0025185	1	2128	0.469925
FBgn0011836	2	4273	0.468055
FBgn0000504	20	43086	0.464188
FBgn0261617	10	21625	0.462428
FBgn0031835	15	32669	0.459151
FBgn0002917	5	11050	0.452489
FBgn0264006	16	35823	0.44664
FBgn0030864	1	2253	0.443853
FBgn0023130	1	2275	0.43956
FBgn0267824	7	16126	0.434082
FBgn0004390	7	16193	0.432286
FBgn0262582	22	51173	0.429914
FBgn0050418	5	11840	0.422297
FBgn0260003	57	136204	0.41849
FBgn0037007	2	4796	0.417014
FBgn0023509	5	12080	0.413907
FBgn0030847	8	19454	0.411226
FBgn0085451	5	12196	0.40997
FBgn0266222	6	14666	0.40911
FBgn0034957	1	2476	0.403877
FBgn0033403	17	42360	0.401322
FBgn0001137	1	2513	0.397931
FBgn0033639	4	10140	0.394477
FBgn0031976	5	12875	0.38835
FBgn0002723	2	5157	0.387822
FBgn0265002	45	116136	0.387477
FBgn0031874	1	2594	0.385505
FBgn0025394	13	34137	0.380818
FBgn0250862	3	7936	0.378024
FBgn0038248	6	15888	0.377644
FBgn0052835	1	2653	0.376932
FBgn0026375	5	13416	0.372689
FBgn0032609	7	19068	0.367107
FBgn0263392	34	92952	0.36578
FBgn0019661	2	5468	0.365764
FBgn0035293	2	5471	0.365564
FBgn0260938	4	10944	0.365497
FBgn0026239	14	38412	0.364469
FBgn0036039	1	2756	0.362845
FBgn0260943	65	179439	0.36224
FBgn0000499	1	2844	0.351617
FBgn0053700	4	11426	0.350079
FBgn0034145	6	17241	0.348008
FBgn0264895	28	81176	0.34493
FBgn0004842	21	60956	0.344511
FBgn0262562	9	26219	0.343263
FBgn0010575	27	79099	0.341344
FBgn0265192	3	8808	0.340599
FBgn0028554	2	5910	0.338409
FBgn0039152	5	14908	0.33539
FBgn0001147	4	11949	0.334756
FBgn0058470	49	146551	0.334355
FBgn0015320	1	2997	0.333667
FBgn0259878	6	18030	0.332779
FBgn0026077	4	12089	0.330879
FBgn0030403	1	3070	0.325733
FBgn0038693	5	15367	0.325373
FBgn0003117	5	15718	0.318107
FBgn0085413	13	41032	0.316826
FBgn0044047	1	3166	0.315856
FBgn0052537	1	3191	0.313381
FBgn0024250	1	3194	0.313087
FBgn0031947	1	3197	0.312793
FBgn0263415	1	3201	0.312402
FBgn0051690	13	41698	0.311766
FBgn0250823	10	32317	0.309435
FBgn0033497	9	29154	0.308705
FBgn0039396	10	32772	0.305139
FBgn0028341	10	32852	0.304395
FBgn0000250	4	13172	0.303674
FBgn0011666	28	92306	0.303339
FBgn0010497	2	6685	0.299177
FBgn0028671	2	6788	0.294638
FBgn0267133	1	3401	0.294031
FBgn0039431	19	65140	0.291679
FBgn0038511	6	20732	0.289408
FBgn0050089	10	34664	0.288484
FBgn0034072	5	17389	0.287538
FBgn0052815	2	6959	0.287398
FBgn0085412	14	49461	0.283051
FBgn0026679	1	3543	0.282247
FBgn0022770	1	3557	0.281136
FBgn0261649	17	60967	0.278839
FBgn0261090	14	50283	0.278424
FBgn0052686	1	3600	0.277778
FBgn0030228	1	3618	0.276396
FBgn0263353	3	10931	0.274449
FBgn0037360	1	3677	0.271961
FBgn0030796	4	14796	0.270343
FBgn0000448	9	33354	0.269833
FBgn0037989	6	22238	0.269808
FBgn0024989	19	70802	0.268354
FBgn0266850	1	3734	0.267809
FBgn0035799	1	3795	0.263505
FBgn0261258	11	41916	0.26243
FBgn0020255	1	3865	0.258732
FBgn0051550	1	3947	0.253357
FBgn0004370	14	55324	0.253055
FBgn0038947	1	4027	0.248324
FBgn0034012	2	8060	0.248139
FBgn0027492	5	20567	0.243108
FBgn0001186	1	4139	0.241604
FBgn0020616	1	4166	0.240038
FBgn0266579	4	17111	0.233768
FBgn0039602	1	4288	0.233209
FBgn0038981	2	8577	0.233182
FBgn0001319	8	34412	0.232477
FBgn0024943	1	4312	0.231911
FBgn0028734	2	8702	0.229832
FBgn0039584	13	56607	0.229654
FBgn0036789	4	17421	0.229608
FBgn0036934	7	30497	0.229531
FBgn0033987	4	17504	0.228519
FBgn0010051	5	22295	0.224266
FBgn0266346	1	4462	0.224115
FBgn0017581	3	13527	0.221779
FBgn0003023	1	4528	0.220848
FBgn0031053	1	4530	0.220751
FBgn0005596	1	4550	0.21978
FBgn0038975	4	18458	0.216708
FBgn0044028	2	9273	0.21568
FBgn0263511	4	18611	0.214927
FBgn0002183	1	4739	0.211015
FBgn0001994	5	24175	0.206825
FBgn0040823	34	164710	0.206423
FBgn0035936	4	19567	0.204426
FBgn0030719	1	4967	0.201329
FBgn0030087	2	10128	0.197472
FBgn0028646	2	10233	0.195446
FBgn0051151	2	10268	0.19478
FBgn0028387	2	10320	0.193798
FBgn0036824	1	5174	0.193274
FBgn0003892	3	15575	0.192616
FBgn0004167	6	31274	0.191853
FBgn0038084	7	37157	0.18839
FBgn0031602	7	37291	0.187713
FBgn0263216	2	10791	0.18534
FBgn0263355	4	21707	0.184272
FBgn0039590	5	27161	0.184087
FBgn0004580	4	22131	0.180742
FBgn0003423	2	11158	0.179244
FBgn0038063	8	45101	0.17738
FBgn0034022	2	11279	0.177321
FBgn0085427	6	34809	0.172369
FBgn0038727	1	5821	0.171792
FBgn0265274	1	5892	0.169722
FBgn0031374	10	59668	0.167594
FBgn0027335	2	12007	0.16657
FBgn0034321	1	6017	0.166196
FBgn0034091	3	18465	0.16247
FBgn0016794	1	6177	0.161891
FBgn0037015	1	6363	0.157159
FBgn0259145	9	57291	0.157093
FBgn0034590	2	12799	0.156262
FBgn0000017	5	32017	0.156167
FBgn0039257	6	38484	0.155909
FBgn0051646	5	32270	0.154943
FBgn0030763	1	6562	0.152393
FBgn0034136	1	6672	0.14988
FBgn0010473	6	40634	0.14766
FBgn0052311	5	34235	0.146049
FBgn0035542	2	13706	0.145921
FBgn0032465	1	6879	0.14537
FBgn0026262	1	6942	0.144051
FBgn0034013	4	27829	0.143735
FBgn0032986	1	7073	0.141383
FBgn0052792	2	14189	0.140954
FBgn0035710	2	14195	0.140895
FBgn0011481	1	7102	0.140805
FBgn0265297	1	7114	0.140568
FBgn0032840	4	28459	0.140553
FBgn0026370	1	7128	0.140292
FBgn0027343	2	14278	0.140076
FBgn0260936	1	7270	0.137552
FBgn0026313	1	7272	0.137514
FBgn0085408	6	43661	0.137422
FBgn0004359	4	29264	0.136687
FBgn0261053	3	21952	0.136662
FBgn0263346	7	52615	0.133042
FBgn0003447	3	22578	0.132873
FBgn0029915	2	15286	0.130839
FBgn0020236	1	7760	0.128866
FBgn0003520	1	7884	0.126839
FBgn0031294	5	39676	0.126021
FBgn0035574	13	103471	0.125639
FBgn0261262	6	48893	0.122717
FBgn0011676	4	33238	0.120344
FBgn0259714	4	33556	0.119204
FBgn0020269	5	42227	0.118408
FBgn0041111	8	68478	0.116826
FBgn0013973	5	43887	0.113929
FBgn0028331	2	17594	0.113675
FBgn0033058	2	17732	0.11279
FBgn0019643	2	18200	0.10989
FBgn0038747	1	9109	0.109782
FBgn0028863	8	74090	0.107977
FBgn0036004	1	9493	0.105341
FBgn0262870	6	57714	0.103961
FBgn0023097	2	19402	0.103082
FBgn0016920	2	19561	0.102244
FBgn0039528	1	9834	0.101688
FBgn0030027	2	19793	0.101046
FBgn0026616	2	19871	0.100649
FBgn0003093	1	9993	0.10007
FBgn0004666	2	20370	0.0981836
FBgn0087041	1	10199	0.0980488
FBgn0000307	1	10199	0.0980488
FBgn0278598	1	10223	0.0978186
FBgn0066101	2	21758	0.0919202
FBgn0015600	7	76442	0.0915727
FBgn0265967	1	10958	0.0912575
FBgn0016977	4	44366	0.0901591
FBgn0016076	2	22280	0.0897666
FBgn0261648	1	11304	0.0884643
FBgn0004028	1	11355	0.0880669
FBgn0004387	1	11371	0.087943
FBgn0266410	2	22779	0.0878002
FBgn0265623	1	11411	0.0876347
FBgn0030976	1	11434	0.0874585
FBgn0259937	1	11467	0.0872068
FBgn0264693	1	11644	0.0858811
FBgn0266758	1	11831	0.0845237
FBgn0050015	3	35670	0.0841043
FBgn0014388	2	23783	0.0840937
FBgn0041150	2	23804	0.0840195
FBgn0027287	2	24302	0.0822978
FBgn0012344	1	12525	0.0798403
FBgn0038118	6	75226	0.0797597
FBgn0033196	2	25447	0.0785947
FBgn0037645	1	12792	0.0781739
FBgn0085426	2	25831	0.0774263
FBgn0262127	2	26573	0.0752644
FBgn0039958	1	13363	0.0748335
FBgn0263239	2	27091	0.0738253
FBgn0085380	2	27745	0.0720851
FBgn0010352	1	13903	0.0719269
FBgn0033649	1	14083	0.0710076
FBgn0265276	1	14091	0.0709673
FBgn0003502	3	42707	0.0702461
FBgn0010399	1	14487	0.0690274
FBgn0024321	3	43539	0.0689037
FBgn0050463	4	59682	0.0670219
FBgn0085376	4	60592	0.0660153
FBgn0035400	1	15424	0.064834
FBgn0050158	2	30854	0.0648214
FBgn0028480	1	15529	0.0643956
FBgn0028509	4	63149	0.0633423
FBgn0031725	1	16224	0.0616371
FBgn0267796	1	16238	0.0615839
FBgn0263705	2	33207	0.0602283
FBgn0261612	1	16661	0.0600204
FBgn0028397	1	16779	0.0595983
FBgn0262733	2	33750	0.0592593
FBgn0011739	1	16995	0.0588408
FBgn0259927	1	17110	0.0584454
FBgn0263049	1	17416	0.0574185
FBgn0264089	3	52624	0.0570082
FBgn0261836	6	106126	0.0565366
FBgn0020908	2	35458	0.0564048
FBgn0264002	1	18062	0.0553649
FBgn0035260	2	40833	0.04898
FBgn0264598	1	20544	0.048676
FBgn0260429	2	43361	0.0461244
FBgn0000097	1	22271	0.0449014
FBgn0038282	1	22277	0.0448893
FBgn0000014	1	22836	0.0437905
FBgn0037726	1	23465	0.0426167
FBgn0259822	2	47427	0.0421701
FBgn0051221	2	47623	0.0419965
FBgn0261547	1	24376	0.041024
FBgn0261929	2	51792	0.038616
FBgn0039492	1	26311	0.0380069
FBgn0039620	1	27430	0.0364564
FBgn0016754	1	28800	0.0347222
FBgn0050361	2	58339	0.0342824
FBgn0015371	1	29548	0.0338432
FBgn0015541	1	29549	0.0338421
FBgn0000490	1	31452	0.0317945
FBgn0261788	2	63007	0.0317425
FBgn0261705	1	31866	0.0313814
FBgn0025641	1	32650	0.0306279
FBgn0063485	1	35272	0.0283511
FBgn0264605	1	35272	0.0283511
FBgn0259245	1	35624	0.028071
FBgn0266756	2	71397	0.0280124
FBgn0052982	1	37985	0.0263262
FBgn0033636	1	38561	0.0259329
FBgn0041097	1	40180	0.024888
FBgn0085400	1	40962	0.0244129
FBgn0028496	1	41425	0.02414
FBgn0262509	1	41929	0.0238498
FBgn0042185	1	43203	0.0231465
FBgn0037326	1	43868	0.0227957
FBgn0262018	2	88277	0.022656
FBgn0264339	1	47861	0.0208938
FBgn0004876	1	49389	0.0202474
FBgn0052373	2	108576	0.0184203
FBgn0053517	1	58027	0.0172334
FBgn0267624	1	59380	0.0168407
FBgn0003900	1	62952	0.0158851

## Sheet: mRNA TFOs targets
Supplementary table 13 complete: list of genes targeted by mRNA TFOs
Gene	number of TFO matches	gene length	count of TFO-TSS matches per 1000 bases
FBgn0267865	2213	295	7501.69
FBgn0267801	2294	383	5989.56
FBgn0053869	2192	526	4167.3
FBgn0053875	2192	528	4151.52
FBgn0053871	2192	528	4151.52
FBgn0053873	2192	528	4151.52
FBgn0267074	2091	508	4116.14
FBgn0267575	1755	428	4100.47
FBgn0266941	1915	523	3661.57
FBgn0040906	1888	521	3623.8
FBgn0267320	1915	554	3456.68
FBgn0261700	2331	710	3283.1
FBgn0267307	1888	594	3178.45
FBgn0267779	1915	728	2630.49
FBgn0032588	1888	779	2423.62
FBgn0267455	2020	842	2399.05
FBgn0261834	1888	793	2380.83
FBgn0051861	1888	839	2250.3
FBgn0266851	2059	1011	2036.6
FBgn0025838	1888	946	1995.77
FBgn0051207	1888	996	1895.58
FBgn0265663	1888	1017	1856.44
FBgn0052570	1888	1034	1825.92
FBgn0031146	1888	1092	1728.94
FBgn0266703	2052	1201	1708.58
FBgn0264842	1888	1155	1634.63
FBgn0053690	1130	705	1602.84
FBgn0037018	2041	1365	1495.24
FBgn0265820	1915	1332	1437.69
FBgn0051281	2117	1559	1357.92
FBgn0036519	2215	1680	1318.45
FBgn0033597	1988	1648	1206.31
FBgn0267767	357	301	1186.05
FBgn0053867	2213	1999	1107.05
FBgn0030078	1888	1810	1043.09
FBgn0262533	1888	1859	1015.6
FBgn0029771	2091	2164	966.266
FBgn0266706	1915	2145	892.774
FBgn0025620	1888	2235	844.743
FBgn0001197	1888	2292	823.735
FBgn0013687	3776	4609	819.267
FBgn0022984	1888	2338	807.528
FBgn0031883	3776	5158	732.067
FBgn0036931	2250	3149	714.513
FBgn0029887	3859	5435	710.028
FBgn0052756	1888	2672	706.587
FBgn0260451	2150	3110	691.318
FBgn0260470	2150	3110	691.318
FBgn0035901	2028	3005	674.875
FBgn0037470	1888	2859	660.371
FBgn0047205	1888	2901	650.81
FBgn0029662	5664	8788	644.515
FBgn0015286	9679	15026	644.15
FBgn0053170	1888	2936	643.052
FBgn0064227	1915	3077	622.359
FBgn0050378	703	1154	609.185
FBgn0000139	1960	3252	602.706
FBgn0000173	2059	3461	594.915
FBgn0030304	3596	6176	582.254
FBgn0038201	1915	3291	581.89
FBgn0038017	1888	3248	581.281
FBgn0029996	3771	6521	578.286
FBgn0265373	2056	3604	570.477
FBgn0267068	467	823	567.436
FBgn0030697	1888	3331	566.797
FBgn0012037	1888	3568	529.148
FBgn0040153	3929	7497	524.076
FBgn0029711	2176	4178	520.823
FBgn0030485	1915	3706	516.73
FBgn0266376	2023	4000	505.75
FBgn0260812	2234	4432	504.061
FBgn0039461	1888	3830	492.95
FBgn0267612	317	644	492.236
FBgn0263409	317	644	492.236
FBgn0031057	1888	3851	490.262
FBgn0030752	1888	3876	487.1
FBgn0036921	1996	4188	476.6
FBgn0032210	1888	3989	473.302
FBgn0030887	2032	4392	462.659
FBgn0267790	2059	4472	460.42
FBgn0039428	167	366	456.284
FBgn0030648	1915	4239	451.757
FBgn0264883	321	739	434.371
FBgn0264678	5790	13330	434.359
FBgn0036978	2109	4882	431.995
FBgn0036926	1888	4383	430.755
FBgn0003267	1888	4401	428.993
FBgn0030017	1888	4434	425.801
FBgn0024980	2087	4988	418.404
FBgn0029943	3803	9149	415.674
FBgn0031145	2492	5999	415.403
FBgn0031894	1888	4550	414.945
FBgn0261341	2125	5228	406.465
FBgn0000038	2638	6645	396.99
FBgn0261647	1888	4793	393.908
FBgn0085377	1888	4862	388.318
FBgn0264743	1960	5096	384.615
FBgn0053995	1960	5096	384.615
FBgn0264742	1960	5096	384.615
FBgn0004117	1915	5005	382.617
FBgn0029003	1888	4999	377.676
FBgn0264674	1944	5176	375.58
FBgn0036974	2046	5519	370.719
FBgn0023524	2014	5461	368.797
FBgn0031629	1958	5324	367.769
FBgn0029822	1809	4945	365.824
FBgn0266045	1876	5251	357.265
FBgn0086675	11684	32941	354.695
FBgn0262741	1888	5339	353.624
FBgn0026199	1888	5370	351.583
FBgn0085350	1888	5376	351.19
FBgn0259923	3803	10958	347.052
FBgn0015229	1915	5573	343.621
FBgn0013303	1888	5682	332.277
FBgn0025835	1888	5696	331.461
FBgn0011760	4701	14235	330.242
FBgn0261445	1708	5205	328.146
FBgn0037060	1888	5837	323.454
FBgn0267376	1708	5288	322.995
FBgn0016131	1915	5979	320.288
FBgn0005626	1919	6170	311.021
FBgn0086358	3695	11980	308.431
FBgn0000286	1915	6217	308.026
FBgn0045761	1888	6161	306.444
FBgn0010226	1915	6256	306.106
FBgn0261274	1025	3386	302.717
FBgn0053523	1888	6259	301.646
FBgn0031190	2189	7507	291.595
FBgn0004133	1894	6592	287.318
FBgn0053639	4373	15265	286.472
FBgn0037992	1895	6619	286.297
FBgn0062413	1888	6612	285.541
FBgn0003285	6654	23436	283.922
FBgn0033872	2017	7133	282.77
FBgn0266414	2006	7145	280.756
FBgn0003890	5929	21377	277.354
FBgn0259918	2234	8103	275.7
FBgn0026076	935	3445	271.408
FBgn0023526	4159	15381	270.399
FBgn0020248	3803	14110	269.525
FBgn0263220	8094	30139	268.556
FBgn0039479	1866	6949	268.528
FBgn0051992	3776	14063	268.506
FBgn0033544	1888	7036	268.334
FBgn0030174	4074	15240	267.323
FBgn0032482	1888	7067	267.157
FBgn0030052	3776	14223	265.485
FBgn0001098	1888	7144	264.278
FBgn0265413	2152	8182	263.016
FBgn0028743	2053	7808	262.935
FBgn0014133	4138	15771	262.38
FBgn0262736	2059	7849	262.326
FBgn0266435	1888	7217	261.605
FBgn0266434	1888	7217	261.605
FBgn0029750	703	2704	259.985
FBgn0033932	1888	7263	259.948
FBgn0053542	1913	7364	259.777
FBgn0040637	139	537	258.845
FBgn0003162	1888	7294	258.843
FBgn0001104	1888	7295	258.807
FBgn0003654	2132	8422	253.147
FBgn0038165	1888	7497	251.834
FBgn0085351	1888	7506	251.532
FBgn0003862	5914	23546	251.168
FBgn0266180	8697	35068	248.004
FBgn0032775	2010	8124	247.415
FBgn0036993	2017	8162	247.121
FBgn0030617	5726	23289	245.867
FBgn0031589	2130	8732	243.93
FBgn0262081	4170	17429	239.256
FBgn0054045	1025	4300	238.372
FBgn0003028	5361	22657	236.616
FBgn0051781	2114	8955	236.069
FBgn0052194	414	1754	236.032
FBgn0035543	1159	4960	233.669
FBgn0029754	506	2166	233.61
FBgn0037408	1888	8089	233.403
FBgn0029746	39286	169106	232.316
FBgn0266098	39286	169106	232.316
FBgn0010412	315	1356	232.301
FBgn0028699	2281	9831	232.021
FBgn0261503	1755	7584	231.408
FBgn0029898	1897	8209	231.088
FBgn0030529	2154	9337	230.695
FBgn0037409	2041	8868	230.153
FBgn0052365	5928	25773	230.008
FBgn0030954	2195	9545	229.963
FBgn0263118	1888	8214	229.851
FBgn0029723	4958	21572	229.835
FBgn0259215	1888	8237	229.21
FBgn0050295	1904	8355	227.887
FBgn0040601	1888	8320	226.923
FBgn0003867	1003	4423	226.769
FBgn0259876	2152	9679	222.337
FBgn0001138	7560	34077	221.851
FBgn0029903	2247	10147	221.445
FBgn0264005	2237	10168	220.004
FBgn0035426	224	1021	219.393
FBgn0262570	1888	8656	218.115
FBgn0264954	1888	8725	216.39
FBgn0267601	6298	29227	215.486
FBgn0035861	1888	8788	214.838
FBgn0266350	31828	149629	212.713
FBgn0260233	2124	10034	211.68
FBgn0000259	1915	9055	211.485
FBgn0000179	15385	72792	211.356
FBgn0035708	2065	9789	210.951
FBgn0035688	1888	8965	210.597
FBgn0261113	2531	12022	210.531
FBgn0040068	2409	11461	210.191
FBgn0025800	1100	5239	209.964
FBgn0029657	12726	61000	208.623
FBgn0020278	4019	19420	206.952
FBgn0267668	9066	43950	206.28
FBgn0261444	4413	21396	206.254
FBgn0031474	2340	11385	205.534
FBgn0030243	1755	8592	204.26
FBgn0010313	1888	9294	203.142
FBgn0266096	21534	107223	200.834
FBgn0036746	1888	9417	200.488
FBgn0031865	1900	9485	200.316
FBgn0000251	2471	12405	199.194
FBgn0264975	7515	37798	198.82
FBgn0035429	2115	10658	198.442
FBgn0029939	20643	104210	198.09
FBgn0262098	155	783	197.957
FBgn0035059	707	3584	197.266
FBgn0266622	1813	9300	194.946
FBgn0010504	1888	9737	193.9
FBgn0035983	2370	12401	191.114
FBgn0267912	5032	26489	189.966
FBgn0061200	2125	11219	189.411
FBgn0003159	4036	21408	188.528
FBgn0038391	1888	10029	188.254
FBgn0013751	2913	15487	188.093
FBgn0033988	1893	10074	187.909
FBgn0036502	575	3065	187.602
FBgn0034723	2041	10882	187.557
FBgn0259745	2054	10971	187.221
FBgn0030276	1915	10250	186.829
FBgn0020620	1100	5893	186.662
FBgn0026058	4278	23002	185.984
FBgn0050118	1888	10161	185.808
FBgn0035427	1915	10307	185.796
FBgn0029768	8789	47357	185.59
FBgn0086778	3965	21373	185.514
FBgn0035481	1950	10521	185.344
FBgn0033212	4139	22363	185.083
FBgn0040031	2115	11613	182.123
FBgn0052645	2596	14264	181.997
FBgn0267336	21933	120684	181.739
FBgn0040396	219	1206	181.592
FBgn0267253	8693	48013	181.055
FBgn0029814	4028	22265	180.912
FBgn0030331	2234	12372	180.569
FBgn0086677	6130	34147	179.518
FBgn0039831	1888	10558	178.822
FBgn0033654	2247	12656	177.544
FBgn0039378	1888	10649	177.294
FBgn0016059	1888	10661	177.094
FBgn0035308	1888	10663	177.061
FBgn0036985	1888	10706	176.35
FBgn0036007	1888	10774	175.237
FBgn0086711	3805	21813	174.437
FBgn0032521	2097	12057	173.924
FBgn0030979	1888	10882	173.498
FBgn0262656	3214	18539	173.364
FBgn0015806	2320	13383	173.354
FBgn0032719	1708	9927	172.056
FBgn0030077	2278	13286	171.459
FBgn0052813	2030	11930	170.159
FBgn0011837	3920	23140	169.404
FBgn0265523	9890	58416	169.303
FBgn0265696	237	1401	169.165
FBgn0037016	2353	13918	169.062
FBgn0026713	3951	23371	169.056
FBgn0259170	9942	59167	168.033
FBgn0025360	1888	11247	167.867
FBgn0266069	174	1037	167.792
FBgn0030412	3656	21838	167.415
FBgn0002579	191	1146	166.667
FBgn0050147	1888	11337	166.534
FBgn0004656	3925	23629	166.109
FBgn0050496	395	2379	166.036
FBgn0264907	3776	22789	165.694
FBgn0003129	2433	14768	164.748
FBgn0033538	3973	24146	164.541
FBgn0020496	2402	14627	164.217
FBgn0030505	6512	39824	163.519
FBgn0262975	6721	41132	163.401
FBgn0260794	4202	25813	162.786
FBgn0267257	352	2171	162.137
FBgn0013263	2124	13121	161.878
FBgn0261799	4718	29164	161.775
FBgn0259173	2278	14083	161.755
FBgn0001078	8198	50703	161.687
FBgn0034644	1896	11759	161.238
FBgn0029504	4323	27048	159.827
FBgn0036899	2170	13599	159.571
FBgn0037766	6701	42040	159.396
FBgn0052204	3760	23620	159.187
FBgn0259101	1888	11876	158.976
FBgn0026179	6466	40910	158.054
FBgn0085423	2325	14733	157.809
FBgn0033365	1888	12014	157.15
FBgn0028369	61911	394149	157.075
FBgn0003463	4724	30152	156.673
FBgn0261793	3713	23740	156.403
FBgn0265416	12713	81380	156.218
FBgn0036395	135	865	156.069
FBgn0266826	34	218	155.963
FBgn0003382	1888	12150	155.391
FBgn0261261	4191	26983	155.32
FBgn0004861	1888	12162	155.238
FBgn0026086	2225	14341	155.15
FBgn0270928	2077	13416	154.815
FBgn0024245	3776	24559	153.752
FBgn0027528	3776	24607	153.452
FBgn0004242	4227	27653	152.859
FBgn0259242	15455	101201	152.716
FBgn0032587	3776	24800	152.258
FBgn0029751	176	1157	152.118
FBgn0052010	1888	12415	152.074
FBgn0031275	1888	12455	151.586
FBgn0004595	11987	79148	151.45
FBgn0051075	435	2894	150.311
FBgn0261349	260	1732	150.115
FBgn0266751	2161	14499	149.045
FBgn0085436	1915	12862	148.888
FBgn0259110	3890	26224	148.337
FBgn0266731	288	1955	147.315
FBgn0036463	1888	12825	147.212
FBgn0263997	2077	14143	146.857
FBgn0031157	245	1675	146.269
FBgn0020386	2404	16446	146.175
FBgn0027581	1888	13027	144.93
FBgn0031449	2041	14157	144.169
FBgn0262989	177	1228	144.137
FBgn0030897	2791	19376	144.044
FBgn0030396	2788	19378	143.874
FBgn0261244	3993	27780	143.737
FBgn0000479	24051	167328	143.736
FBgn0035538	1820	12739	142.868
FBgn0005624	2138	14998	142.552
FBgn0004647	5320	37352	142.429
FBgn0266580	1915	13463	142.242
FBgn0262617	6259	44162	141.728
FBgn0263772	2302	16260	141.574
FBgn0052594	2479	17625	140.652
FBgn0052773	31415	223710	140.427
FBgn0052843	3947	28130	140.313
FBgn0266886	1888	13474	140.122
FBgn0052791	9019	64405	140.036
FBgn0035767	460	3300	139.394
FBgn0030030	422	3039	138.861
FBgn0004885	4079	29429	138.605
FBgn0030400	1939	14025	138.253
FBgn0005632	1888	13662	138.194
FBgn0263776	2073	15014	138.071
FBgn0010750	3776	27456	137.529
FBgn0264493	8909	64997	137.068
FBgn0086917	4326	31677	136.566
FBgn0029667	1890	13841	136.551
FBgn0051760	3776	27729	136.175
FBgn0033194	1888	13867	136.151
FBgn0261794	2361	17413	135.588
FBgn0004244	4913	36312	135.3
FBgn0032694	6019	44521	135.195
FBgn0043070	2045	15145	135.028
FBgn0259222	2231	16532	134.95
FBgn0267791	2604	19304	134.894
FBgn0261803	1375	10223	134.501
FBgn0266000	2209	16428	134.466
FBgn0011204	1888	14046	134.415
FBgn0029930	5953	44445	133.941
FBgn0020493	2195	16402	133.825
FBgn0033368	2103	15759	133.448
FBgn0262794	1939	14546	133.301
FBgn0020299	4102	30863	132.91
FBgn0265457	31601	239347	132.03
FBgn0026718	1888	14304	131.991
FBgn0039862	5602	42511	131.778
FBgn0020379	2148	16309	131.706
FBgn0262739	1924	14703	130.858
FBgn0002921	3596	27526	130.64
FBgn0000617	155	1188	130.471
FBgn0267173	181	1399	129.378
FBgn0010415	11417	88775	128.606
FBgn0038720	2146	16695	128.541
FBgn0033579	4223	32903	128.347
FBgn0030065	4421	34452	128.323
FBgn0262362	1888	14747	128.026
FBgn0026411	6307	49266	128.019
FBgn0038881	4005	31302	127.947
FBgn0262735	4655	36409	127.853
FBgn0014859	3978	31127	127.799
FBgn0015803	1888	14821	127.387
FBgn0015904	1954	15347	127.321
FBgn0020309	1915	15112	126.72
FBgn0261549	15504	122409	126.657
FBgn0265630	2041	16176	126.175
FBgn0261553	2017	16241	124.192
FBgn0263117	1915	15432	124.093
FBgn0002577	1890	15236	124.048
FBgn0042650	3818	30911	123.516
FBgn0029962	2034	16483	123.4
FBgn0015872	2272	18443	123.19
FBgn0026620	1888	15403	122.574
FBgn0031975	1888	15494	121.854
FBgn0267195	73	601	121.464
FBgn0026575	1888	15624	120.84
FBgn0020389	1888	15633	120.77
FBgn0003896	2613	21755	120.11
FBgn0052600	16693	140126	119.128
FBgn0261260	16823	141634	118.778
FBgn0039858	1902	16023	118.704
FBgn0036518	2405	20266	118.672
FBgn0030512	4022	33906	118.622
FBgn0278608	831	7013	118.494
FBgn0051004	2058	17374	118.453
FBgn0267228	2074	17510	118.447
FBgn0052666	7328	61911	118.363
FBgn0263120	2024	17210	117.606
FBgn0005630	7220	61398	117.593
FBgn0004102	2393	20523	116.601
FBgn0037698	3778	32594	115.911
FBgn0051635	1888	16317	115.708
FBgn0053519	2152	18712	115.006
FBgn0031011	1943	16931	114.76
FBgn0264503	4228	36904	114.568
FBgn0083981	3820	33522	113.955
FBgn0011225	2095	18408	113.809
FBgn0243512	1915	16963	112.893
FBgn0264384	8574	76084	112.691
FBgn0259246	4240	37801	112.166
FBgn0266199	10504	94235	111.466
FBgn0004646	1970	17699	111.306
FBgn0267001	32413	291517	111.187
FBgn0261574	2139	19307	110.789
FBgn0020647	3781	34290	110.265
FBgn0039064	2326	21177	109.836
FBgn0267964	13714	124993	109.718
FBgn0000535	5967	54513	109.46
FBgn0263706	11463	105012	109.159
FBgn0052423	13328	122124	109.135
FBgn0263102	6471	59393	108.952
FBgn0267033	15689	144412	108.641
FBgn0039557	135	1246	108.347
FBgn0052506	1921	17735	108.317
FBgn0032439	3875	35840	108.119
FBgn0261859	3889	35970	108.118
FBgn0031681	2303	21423	107.501
FBgn0000565	231	2151	107.392
FBgn0003165	18385	171340	107.301
FBgn0000464	15602	145447	107.269
FBgn0264090	10471	98295	106.526
FBgn0035199	1915	18050	106.094
FBgn0029761	6853	64903	105.588
FBgn0264562	6946	66017	105.215
FBgn0031016	12472	118734	105.042
FBgn0020617	2127	20278	104.892
FBgn0038826	5648	53998	104.596
FBgn0051712	352	3368	104.513
FBgn0025391	1888	18121	104.189
FBgn0264491	3868	37131	104.172
FBgn0032969	1888	18185	103.822
FBgn0053223	1888	18196	103.759
FBgn0034903	4660	44919	103.742
FBgn0266046	1888	18213	103.662
FBgn0033844	852	8229	103.536
FBgn0015524	2048	19790	103.487
FBgn0039411	2284	22120	103.255
FBgn0260482	291	2829	102.863
FBgn0020306	1888	18418	102.508
FBgn0085443	9767	95354	102.429
FBgn0030600	5410	53293	101.514
FBgn0052758	1888	18658	101.19
FBgn0035539	1888	18740	100.747
FBgn0025390	14624	145235	100.692
FBgn0086901	9049	90031	100.51
FBgn0031902	1889	18829	100.324
FBgn0053988	4127	41280	99.9758
FBgn0259712	519	5218	99.4634
FBgn0036319	376	3783	99.392
FBgn0004657	852	8593	99.1505
FBgn0267911	7392	74951	98.6244
FBgn0003944	7635	77804	98.1312
FBgn0021764	6149	62663	98.1281
FBgn0034083	1900	19397	97.9533
FBgn0266429	9030	92189	97.9509
FBgn0036665	1889	19417	97.2859
FBgn0003495	493	5081	97.0281
FBgn0024187	1889	19471	97.0161
FBgn0283451	8700	89738	96.9489
FBgn0031118	3943	40740	96.7845
FBgn0085447	8857	91687	96.6004
FBgn0010482	1888	19572	96.4643
FBgn0013469	2698	28018	96.2952
FBgn0013759	3780	39275	96.2444
FBgn0263593	1888	19669	95.9886
FBgn0039776	1888	19750	95.5949
FBgn0263396	1092	11443	95.4295
FBgn0034720	3776	39610	95.3295
FBgn0040765	13175	138423	95.1793
FBgn0052137	2223	23398	95.0081
FBgn0045063	1888	19883	94.9555
FBgn0036844	1915	20272	94.4653
FBgn0265595	7872	83405	94.3828
FBgn0035023	2032	21541	94.3317
FBgn0051475	1920	20438	93.9427
FBgn0003371	4272	45602	93.6801
FBgn0036663	1888	20159	93.6554
FBgn0052649	219	2347	93.3106
FBgn0014037	1888	20291	93.0462
FBgn0050493	395	4249	92.9631
FBgn0264542	4806	51819	92.7459
FBgn0010825	2108	22748	92.6675
FBgn0266894	40	432	92.5926
FBgn0035331	2139	23107	92.5694
FBgn0003091	1888	20472	92.2235
FBgn0261243	1888	20538	91.9272
FBgn0031530	2042	22260	91.7341
FBgn0053179	1915	20894	91.6531
FBgn0260945	1888	20688	91.2606
FBgn0264495	3855	42420	90.8769
FBgn0000635	6628	73207	90.5378
FBgn0024963	4018	44517	90.2577
FBgn0086758	4819	53425	90.2012
FBgn0263144	2334	26035	89.6486
FBgn0266375	2301	25671	89.6342
FBgn0052698	6450	72227	89.3018
FBgn0036165	1025	11506	89.084
FBgn0086604	4854	54614	88.8783
FBgn0035021	2032	22927	88.6291
FBgn0259171	9903	111765	88.6056
FBgn0085387	14700	165980	88.5649
FBgn0264711	1888	21349	88.4351
FBgn0000711	2106	23858	88.2723
FBgn0266354	8609	97664	88.1492
FBgn0002413	627	7126	87.9877
FBgn0003326	1888	21470	87.9367
FBgn0265859	44	501	87.8244
FBgn0032151	8154	92934	87.7397
FBgn0265655	132	1505	87.7076
FBgn0001323	2061	23519	87.6313
FBgn0259241	6313	72180	87.4619
FBgn0052521	6635	75862	87.4614
FBgn0040877	1888	21675	87.105
FBgn0264077	213	2449	86.9743
FBgn0029851	282	3244	86.9297
FBgn0039617	3938	45369	86.7994
FBgn0264324	2183	25170	86.7302
FBgn0039959	3930	45356	86.6479
FBgn0262139	2261	26110	86.5952
FBgn0034602	507	5861	86.504
FBgn0259984	7721	89273	86.4875
FBgn0052296	4199	48922	85.8305
FBgn0259994	1950	22812	85.4813
FBgn0011335	167	1955	85.422
FBgn0004606	1984	23277	85.2344
FBgn0032901	4040	47597	84.8793
FBgn0263996	4040	47597	84.8793
FBgn0262699	1036	12248	84.5852
FBgn0261461	2605	30976	84.0974
FBgn0030798	2668	31738	84.0633
FBgn0036576	2252	26900	83.7175
FBgn0265726	2134	25544	83.5421
FBgn0000395	2039	24450	83.3947
FBgn0003499	3732	44781	83.3389
FBgn0263980	5896	70789	83.2898
FBgn0264394	167	2006	83.2502
FBgn0039195	167	2012	83.002
FBgn0000036	5235	63262	82.7511
FBgn0260753	2185	26435	82.6556
FBgn0000256	2496	30215	82.608
FBgn0052066	1708	20728	82.4006
FBgn0083946	1991	24212	82.232
FBgn0004875	1940	23648	82.0365
FBgn0000028	2360	28826	81.8705
FBgn0264675	5916	72344	81.776
FBgn0010611	420	5153	81.5059
FBgn0005658	2140	26297	81.3781
FBgn0034994	183	2249	81.3695
FBgn0011661	2059	25321	81.3159
FBgn0035802	3776	46483	81.234
FBgn0015773	4054	49917	81.2148
FBgn0004611	4028	49632	81.1573
FBgn0013984	3964	49074	80.776
FBgn0261928	2057	25588	80.3892
FBgn0250867	6964	86645	80.3739
FBgn0040726	4171	51960	80.2733
FBgn0020378	2143	26722	80.1961
FBgn0032456	3803	47502	80.0598
FBgn0051163	12993	162297	80.0569
FBgn0085478	2524	31720	79.5712
FBgn0040388	2059	25877	79.5687
FBgn0264351	199	2504	79.4728
FBgn0051324	1888	23807	79.3044
FBgn0029881	4197	52954	79.2575
FBgn0003429	3868	49105	78.77
FBgn0030613	1888	24063	78.4607
FBgn0263929	4242	54287	78.1403
FBgn0016694	4368	55912	78.1228
FBgn0046706	2736	35232	77.6567
FBgn0027596	2090	26951	77.5481
FBgn0052499	3803	49077	77.4905
FBgn0026401	2893	37346	77.4648
FBgn0259168	1898	24526	77.3873
FBgn0000303	2077	26844	77.373
FBgn0052532	1207	15632	77.2134
FBgn0037534	1083	14036	77.1587
FBgn0011817	5735	75102	76.3628
FBgn0044020	2028	26599	76.2435
FBgn0265809	37	486	76.1317
FBgn0053181	2103	27682	75.9699
FBgn0052082	2121	27936	75.9235
FBgn0041210	1730	22946	75.3944
FBgn0035761	174	2313	75.227
FBgn0037130	1888	25176	74.9921
FBgn0051637	2123	28350	74.8854
FBgn0032120	1888	25223	74.8523
FBgn0264308	2178	29308	74.3142
FBgn0001250	2312	31246	73.9935
FBgn0052406	2153	29110	73.9608
FBgn0026206	1921	26055	73.7287
FBgn0263112	1888	25616	73.7039
FBgn0023215	2190	29872	73.3128
FBgn0030156	159	2180	72.9358
FBgn0264574	5813	79715	72.9223
FBgn0003396	4245	58309	72.8018
FBgn0038679	2545	34969	72.7787
FBgn0003079	3505	48405	72.4099
FBgn0003256	3929	54466	72.1367
FBgn0051038	1888	26173	72.1354
FBgn0259677	3829	53143	72.0509
FBgn0003301	2776	38596	71.9246
FBgn0000119	2114	29590	71.4431
FBgn0032629	5206	73098	71.2195
FBgn0266137	2111	29681	71.1229
FBgn0031090	292	4107	71.0981
FBgn0028541	1915	26954	71.047
FBgn0029736	224	3168	70.7071
FBgn0037676	2461	34870	70.5764
FBgn0003339	1890	26862	70.3596
FBgn0001258	252	3590	70.195
FBgn0036684	1252	17849	70.144
FBgn0266801	7929	113290	69.9885
FBgn0066292	1890	27024	69.9378
FBgn0033884	151	2160	69.9074
FBgn0263391	1939	27872	69.568
FBgn0041250	167	2404	69.4676
FBgn0001087	630	9075	69.4215
FBgn0032723	1915	27614	69.3489
FBgn0015774	4387	63339	69.2622
FBgn0262483	1930	27909	69.1533
FBgn0040397	4266	61856	68.9666
FBgn0038494	2254	32797	68.7258
FBgn0051363	2024	29521	68.5614
FBgn0052719	2693	39342	68.451
FBgn0052694	1175	17193	68.3418
FBgn0263236	374	5491	68.1115
FBgn0001297	1915	28119	68.1034
FBgn0000808	177	2611	67.7901
FBgn0262519	1903	28165	67.5661
FBgn0001235	8910	132008	67.4959
FBgn0003984	2177	32327	67.3431
FBgn0053158	5169	76964	67.1613
FBgn0003380	9294	138941	66.8917
FBgn0260243	154	2305	66.8113
FBgn0010329	2115	31698	66.7235
FBgn0038629	1896	28527	66.4634
FBgn0263077	1888	28546	66.1389
FBgn0002023	1917	29172	65.7137
FBgn0086899	4583	69764	65.6929
FBgn0262614	6883	104829	65.6593
FBgn0003963	4207	64341	65.386
FBgn0013433	2072	31720	65.3216
FBgn0085370	3803	58318	65.2114
FBgn0085409	2083	31982	65.1304
FBgn0085391	4172	64126	65.0594
FBgn0029941	8110	124709	65.0314
FBgn0261238	1915	29590	64.7178
FBgn0266926	95	1468	64.7139
FBgn0029128	3778	58456	64.6298
FBgn0040297	1916	29688	64.5379
FBgn0263289	4357	67702	64.3556
FBgn0052183	3776	58825	64.1904
FBgn0026059	1940	30239	64.1556
FBgn0029922	3876	60553	64.01
FBgn0032651	133	2084	63.8196
FBgn0026259	2056	32320	63.6139
FBgn0265597	5746	90456	63.5226
FBgn0016061	3962	62395	63.4987
FBgn0038606	1888	29797	63.3621
FBgn0030479	298	4712	63.2428
FBgn0004652	8292	131314	63.1464
FBgn0259935	1943	30891	62.8986
FBgn0031006	572	9130	62.6506
FBgn0031100	1773	28358	62.522
FBgn0260632	842	13535	62.2091
FBgn0004456	2737	44082	62.0888
FBgn0266165	52	840	61.9048
FBgn0267704	9809	158841	61.7536
FBgn0263132	2096	33959	61.7215
FBgn0029082	1897	30739	61.7131
FBgn0010909	1954	31694	61.652
FBgn0261360	4551	74043	61.4643
FBgn0265296	1888	30733	61.4323
FBgn0003209	1888	30781	61.3365
FBgn0000719	1893	30878	61.3058
FBgn0000542	2790	45924	60.7525
FBgn0037525	1888	31152	60.6061
FBgn0015903	2099	34636	60.6017
FBgn0004369	6586	109486	60.1538
FBgn0259211	2503	41689	60.0398
FBgn0034286	1967	32781	60.0043
FBgn0051612	1987	33134	59.9686
FBgn0029702	142	2383	59.5888
FBgn0259678	1888	31774	59.4197
FBgn0085397	4407	74230	59.3695
FBgn0028550	1920	32545	58.9952
FBgn0011206	2164	36777	58.8411
FBgn0040038	1888	32088	58.8382
FBgn0052529	2461	41963	58.6469
FBgn0036199	421	7185	58.5943
FBgn0000308	520	8904	58.4007
FBgn0037171	3776	64803	58.2689
FBgn0040764	23	398	57.7889
FBgn0052369	1888	32721	57.6999
FBgn0029687	373	6468	57.6685
FBgn0000568	6559	113744	57.6646
FBgn0031255	141	2449	57.5745
FBgn0040079	167	2906	57.4673
FBgn0264386	5074	88399	57.3988
FBgn0051721	4744	83172	57.0384
FBgn0036851	1888	33595	56.1988
FBgn0004101	1888	33613	56.1687
FBgn0261552	2107	37561	56.0954
FBgn0259481	2214	39477	56.0833
FBgn0039938	1888	33958	55.5981
FBgn0024277	2154	38894	55.3813
FBgn0003415	1917	34621	55.371
FBgn0052062	6222	112601	55.2571
FBgn0051973	2210	40003	55.2459
FBgn0051481	1888	34264	55.1016
FBgn0053147	2014	36562	55.0845
FBgn0028481	1935	35306	54.8065
FBgn0000636	4015	73340	54.745
FBgn0029666	288	5266	54.6905
FBgn0264273	2469	45235	54.5816
FBgn0265711	27	495	54.5455
FBgn0052206	3948	72592	54.3862
FBgn0028572	540	9936	54.3478
FBgn0028704	1897	34984	54.2248
FBgn0266136	2295	42627	53.8391
FBgn0260971	3539	65743	53.8308
FBgn0036481	290	5444	53.2697
FBgn0003261	433	8154	53.1028
FBgn0025525	1955	36848	53.0558
FBgn0260657	1907	36209	52.6665
FBgn0004177	312	5927	52.6405
FBgn0053208	2175	41342	52.6099
FBgn0259176	4778	91072	52.464
FBgn0083975	2110	40665	51.8874
FBgn0261570	2157	41864	51.524
FBgn0028888	1985	38578	51.4542
FBgn0028675	852	16561	51.4462
FBgn0034606	1708	33295	51.299
FBgn0038295	2088	40868	51.0913
FBgn0267337	1890	37013	51.0631
FBgn0035285	207	4062	50.9601
FBgn0028342	225	4424	50.859
FBgn0035142	1934	38040	50.8412
FBgn0033236	703	13840	50.7948
FBgn0259735	5990	118203	50.6755
FBgn0031879	1894	37532	50.4636
FBgn0263109	1888	37469	50.3883
FBgn0003651	2216	44049	50.3076
FBgn0261556	2449	48704	50.2833
FBgn0030090	657	13127	50.0495
FBgn0043903	373	7458	50.0134
FBgn0035934	517	10387	49.7738
FBgn0265931	30	603	49.7512
FBgn0000547	4167	84373	49.3878
FBgn0031187	708	14344	49.3586
FBgn0016081	2333	47270	49.3548
FBgn0003016	4433	90145	49.1763
FBgn0053547	2155	43831	49.1661
FBgn0259224	1888	38449	49.104
FBgn0085424	1987	40511	49.0484
FBgn0083940	3046	62350	48.8532
FBgn0040398	54	1107	48.7805
FBgn0000633	6150	126324	48.6843
FBgn0001624	1947	40112	48.5391
FBgn0041604	1889	39009	48.4247
FBgn0013576	3876	80328	48.2522
FBgn0011656	2175	45363	47.9466
FBgn0260642	4937	102976	47.9432
FBgn0266418	2107	44020	47.8646
FBgn0000114	6618	138435	47.8058
FBgn0000163	1942	40700	47.715
FBgn0045073	284	5957	47.675
FBgn0264255	3713	78070	47.5599
FBgn0004865	1888	39895	47.3242
FBgn0266005	1966	41625	47.2312
FBgn0001085	4443	94297	47.1171
FBgn0053100	2142	45884	46.6829
FBgn0026319	873	18792	46.4559
FBgn0036801	1911	41219	46.3621
FBgn0015609	6073	131288	46.2571
FBgn0023407	2249	48705	46.176
FBgn0022710	2000	43402	46.0808
FBgn0261801	3934	85375	46.0791
FBgn0017590	2872	62448	45.9903
FBgn0004198	3190	69712	45.7597
FBgn0032707	824	18072	45.5954
FBgn0262717	425	9328	45.5617
FBgn0052683	2016	44505	45.2983
FBgn0039054	1906	42215	45.1498
FBgn0030344	191	4243	45.0153
FBgn0259834	521	11594	44.937
FBgn0267969	74	1648	44.9029
FBgn0083942	1888	42095	44.8509
FBgn0265607	1888	42095	44.8509
FBgn0050489	209	4660	44.8498
FBgn0085382	6168	137878	44.7352
FBgn0033484	502	11248	44.6302
FBgn0266214	1898	42551	44.6053
FBgn0013718	1888	42381	44.5483
FBgn0001316	4745	106532	44.5406
FBgn0004926	73	1639	44.5394
FBgn0010651	300	6753	44.4247
FBgn0262685	740	16719	44.261
FBgn0014135	1888	42745	44.1689
FBgn0003716	2312	52385	44.1348
FBgn0033741	135	3072	43.9453
FBgn0000567	2660	60654	43.8553
FBgn0011802	176	4021	43.7702
FBgn0016797	4122	94399	43.6657
FBgn0266411	2765	63488	43.5515
FBgn0011582	2152	49432	43.5346
FBgn0264001	12254	281494	43.532
FBgn0261555	2140	49494	43.2376
FBgn0038237	1910	44404	43.0141
FBgn0000108	2085	48544	42.9507
FBgn0263111	2307	53808	42.8747
FBgn0261873	2650	61926	42.793
FBgn0010905	2097	49048	42.754
FBgn0263395	2055	48456	42.4096
FBgn0035756	1977	46705	42.3295
FBgn0015400	1896	44947	42.183
FBgn0000015	1888	45025	41.9323
FBgn0033438	3016	72720	41.4741
FBgn0027339	1894	45962	41.208
FBgn0266129	2188	53848	40.6329
FBgn0033494	1888	46498	40.6039
FBgn0261041	559	13778	40.5719
FBgn0261871	1910	47139	40.5185
FBgn0053558	1890	46951	40.2547
FBgn0265191	416	10339	40.236
FBgn0005775	5712	142276	40.1473
FBgn0041775	233	5896	39.5183
FBgn0264443	1920	48599	39.507
FBgn0265991	2149	54440	39.4747
FBgn0031627	2345	59453	39.4429
FBgn0263780	15614	396036	39.4257
FBgn0264442	1985	50403	39.3826
FBgn0262111	1888	48023	39.3145
FBgn0085446	1901	48403	39.2744
FBgn0260960	517	13174	39.244
FBgn0023095	1998	50951	39.2141
FBgn0046697	9729	248273	39.1867
FBgn0052816	5982	154151	38.8061
FBgn0001145	285	7366	38.6913
FBgn0032330	2063	53793	38.3507
FBgn0045852	1150	30033	38.2912
FBgn0260798	5664	148766	38.0732
FBgn0030217	116	3048	38.0577
FBgn0040849	3943	104437	37.7548
FBgn0085407	2239	59508	37.6252
FBgn0264908	1888	50452	37.4217
FBgn0004870	2409	64721	37.2213
FBgn0004910	951	25645	37.0833
FBgn0085354	257	6963	36.9094
FBgn0004168	2019	54804	36.8404
FBgn0037963	2045	55618	36.7687
FBgn0020294	2042	55579	36.7405
FBgn0032187	424	11632	36.4512
FBgn0267038	58	1609	36.0472
FBgn0045770	136	3788	35.9029
FBgn0085390	1837	51171	35.8992
FBgn0031855	489	13632	35.8715
FBgn0052677	2980	83211	35.8126
FBgn0029720	305	8543	35.7017
FBgn0037153	3964	111613	35.5156
FBgn0259789	605	17084	35.4133
FBgn0058006	4737	133933	35.3684
FBgn0036102	41	1161	35.3144
FBgn0003321	505	14341	35.2137
FBgn0259682	141	4009	35.1709
FBgn0038917	707	20154	35.0799
FBgn0011288	7888	225026	35.0537
FBgn0052150	219	6290	34.8172
FBgn0263257	1918	55215	34.7369
FBgn0259734	846	24371	34.7134
FBgn0030360	94	2729	34.4449
FBgn0085384	1888	55309	34.1355
FBgn0034046	2104	61646	34.1304
FBgn0015519	3102	90970	34.0992
FBgn0050115	1965	57659	34.0797
FBgn0003053	327	9643	33.9106
FBgn0003118	1892	55937	33.8238
FBgn0038755	2657	79236	33.5327
FBgn0041096	1892	56635	33.4069
FBgn0013733	2597	77874	33.3487
FBgn0265180	416	12487	33.3146
FBgn0264490	2175	65426	33.2437
FBgn0039338	165	4967	33.2192
FBgn0032362	230	6935	33.1651
FBgn0261383	284	8592	33.054
FBgn0265727	16	487	32.8542
FBgn0243486	1888	57867	32.6265
FBgn0259244	2236	68594	32.5976
FBgn0000253	632	19412	32.5572
FBgn0015919	395	12168	32.4622
FBgn0267487	4288	132765	32.2977
FBgn0263974	1903	59111	32.1937
FBgn0021895	139	4320	32.1759
FBgn0004644	441	13738	32.1007
FBgn0038341	1089	33948	32.0785
FBgn0034071	423	13188	32.0746
FBgn0036454	2466	77089	31.989
FBgn0020887	167	5221	31.9862
FBgn0024238	516	16226	31.8008
FBgn0266696	3861	121572	31.759
FBgn0037717	167	5343	31.2558
FBgn0029824	770	24756	31.1036
FBgn0024941	194	6261	30.9855
FBgn0052647	405	13115	30.8807
FBgn0086782	122	3953	30.8626
FBgn0030537	60	1954	30.7062
FBgn0005640	2908	94771	30.6845
FBgn0036778	115	3750	30.6667
FBgn0267706	32	1048	30.5344
FBgn0040554	323	10596	30.4832
FBgn0000497	2277	74971	30.3717
FBgn0266100	2679	88228	30.3645
FBgn0051145	1903	63909	29.7767
FBgn0039078	1888	63595	29.6879
FBgn0036373	464	15696	29.5617
FBgn0051774	2624	88786	29.5542
FBgn0029994	96	3256	29.484
FBgn0267431	57945	1965857	29.4757
FBgn0260748	836	28407	29.4294
FBgn0017561	388	13197	29.4006
FBgn0003175	1988	67769	29.3349
FBgn0266348	4098	140359	29.1966
FBgn0262734	183	6308	29.0108
FBgn0261563	1889	65236	28.9564
FBgn0004169	263	9105	28.8852
FBgn0053554	2099	73058	28.7306
FBgn0037720	966	33765	28.6095
FBgn0033936	127	4441	28.5972
FBgn0267429	12412	434041	28.5964
FBgn0038160	62	2169	28.5846
FBgn0003997	511	17897	28.5523
FBgn0263354	2425	84997	28.5304
FBgn0033159	1813	63976	28.3388
FBgn0260658	1102	39082	28.1971
FBgn0267449	6035	214356	28.1541
FBgn0010113	2659	94451	28.1522
FBgn0261548	2234	79949	27.9428
FBgn0261588	1915	68791	27.8379
FBgn0085371	204	7333	27.8194
FBgn0263490	1060	38247	27.7146
FBgn0083950	2155	77795	27.701
FBgn0032600	285	10300	27.6699
FBgn0053196	3779	136839	27.6164
FBgn0027600	173	6265	27.6137
FBgn0031571	429	15560	27.5707
FBgn0260635	348	12625	27.5644
FBgn0259175	2042	75030	27.2158
FBgn0011766	1098	40568	27.0657
FBgn0053207	655	24331	26.9204
FBgn0041092	2224	83434	26.6558
FBgn0026418	177	6668	26.5447
FBgn0263987	224	8482	26.4089
FBgn0033405	2101	80172	26.2062
FBgn0040752	2101	80447	26.1166
FBgn0264357	1904	73531	25.8938
FBgn0265598	1478	57382	25.7572
FBgn0036480	290	11293	25.6796
FBgn0264462	471	18409	25.5853
FBgn0031702	194	7604	25.5129
FBgn0030218	116	4569	25.3885
FBgn0265487	4044	162828	24.836
FBgn0085638	1890	76329	24.7612
FBgn0085422	628	25385	24.739
FBgn0085450	2300	93010	24.7285
FBgn0259697	1890	76790	24.6126
FBgn0030474	66	2692	24.5171
FBgn0031903	346	14150	24.4523
FBgn0263532	3	124	24.1935
FBgn0051374	344	14245	24.1488
FBgn0000320	470	19530	24.0655
FBgn0035385	243	10145	23.9527
FBgn0038156	323	13595	23.7587
FBgn0029997	185	7846	23.5789
FBgn0035713	195	8327	23.4178
FBgn0000546	1891	81215	23.2839
FBgn0029866	139	5970	23.2831
FBgn0031913	68	2987	22.7653
FBgn0264753	1027	45378	22.6321
FBgn0261278	447	19873	22.4928
FBgn0030838	516	22980	22.4543
FBgn0264307	386	17364	22.2299
FBgn0033740	135	6098	22.1384
FBgn0030161	257	11614	22.1285
FBgn0265982	11	501	21.9561
FBgn0266323	104	4740	21.9409
FBgn0262737	1925	87915	21.8961
FBgn0000492	193	8859	21.7858
FBgn0035522	303	14060	21.5505
FBgn0052264	1966	91634	21.4549
FBgn0038983	166	7746	21.4304
FBgn0004569	284	13265	21.4097
FBgn0031069	182	8511	21.3841
FBgn0023083	350	16369	21.3819
FBgn0027521	75	3508	21.3797
FBgn0004449	2442	114820	21.2681
FBgn0030964	217	10220	21.2329
FBgn0003575	167	7871	21.2171
FBgn0002543	854	40368	21.1554
FBgn0085383	1957	93647	20.8976
FBgn0267428	5693	273630	20.8055
FBgn0024734	243	11772	20.6422
FBgn0263934	853	41553	20.528
FBgn0016031	252	12305	20.4795
FBgn0261698	1924	94802	20.2949
FBgn0000451	234	11562	20.2387
FBgn0032797	167	8252	20.2375
FBgn0264078	1903	94571	20.1224
FBgn0262123	1888	94544	19.9695
FBgn0028978	106	5322	19.9173
FBgn0038627	350	17636	19.8458
FBgn0004462	348	17594	19.7795
FBgn0264815	2244	114417	19.6125
FBgn0029864	404	20617	19.5955
FBgn0022764	345	17678	19.5158
FBgn0051523	268	13787	19.4386
FBgn0086674	563	29402	19.1484
FBgn0262869	2016	106131	18.9954
FBgn0032495	75	3958	18.949
FBgn0266019	389	20563	18.9175
FBgn0030012	30	1586	18.9155
FBgn0000037	220	11665	18.8598
FBgn0031273	48	2549	18.8309
FBgn0035719	121	6458	18.7365
FBgn0087007	2310	123449	18.7122
FBgn0026196	37	1991	18.5836
FBgn0053993	327	17623	18.5553
FBgn0030870	199	10878	18.2938
FBgn0039214	270	14774	18.2753
FBgn0030366	112	6196	18.0762
FBgn0264786	17	948	17.9325
FBgn0261565	1025	57193	17.9218
FBgn0020445	355	19955	17.79
FBgn0038652	637	35934	17.7269
FBgn0003435	2009	113645	17.6779
FBgn0265508	101	5728	17.6327
FBgn0266116	37	2099	17.6274
FBgn0040918	168	9561	17.5714
FBgn0031414	829	47265	17.5394
FBgn0004956	69	3938	17.5216
FBgn0264305	386	22038	17.5152
FBgn0267432	3957	226785	17.4482
FBgn0032685	252	14481	17.4021
FBgn0267433	1967	115237	17.0692
FBgn0031413	829	48596	17.059
FBgn0085279	15	882	17.0068
FBgn0032123	319	18851	16.9222
FBgn0038197	524	31034	16.8847
FBgn0267430	11808	709421	16.6446
FBgn0040493	293	17671	16.5808
FBgn0044323	167	10106	16.5248
FBgn0050497	749	45619	16.4186
FBgn0266526	749	45619	16.4186
FBgn0264840	16	980	16.3265
FBgn0265890	17	1042	16.3148
FBgn0265664	38	2359	16.1085
FBgn0005659	190	11829	16.0622
FBgn0041094	62	3866	16.0372
FBgn0031116	184	11650	15.794
FBgn0011591	373	23622	15.7904
FBgn0085395	708	44848	15.7867
FBgn0036707	26	1653	15.729
FBgn0016930	778	49649	15.67
FBgn0004509	1953	125628	15.5459
FBgn0050418	183	11840	15.4561
FBgn0010247	1936	125704	15.4013
FBgn0038834	14	912	15.3509
FBgn0001134	252	16435	15.3331
FBgn0011259	1988	129895	15.3047
FBgn0250876	219	14320	15.2933
FBgn0033638	326	21463	15.1889
FBgn0001253	285	18767	15.1862
FBgn0260995	1888	124513	15.1631
FBgn0002917	167	11050	15.1131
FBgn0053704	15	993	15.1057
FBgn0259150	185	12295	15.0468
FBgn0052676	507	33781	15.0084
FBgn0000721	521	34880	14.9369
FBgn0053202	956	64162	14.8998
FBgn0011754	137	9258	14.798
FBgn0036382	60	4063	14.7674
FBgn0038964	29	1974	14.691
FBgn0051660	350	23929	14.6266
FBgn0052547	532	36461	14.5909
FBgn0051665	321	22013	14.5823
FBgn0087011	1888	129877	14.5368
FBgn0004868	53	3701	14.3205
FBgn0250816	1930	135048	14.2912
FBgn0267557	9	641	14.0406
FBgn0023509	169	12080	13.9901
FBgn0031159	245	17574	13.941
FBgn0064123	245	17574	13.941
FBgn0085451	167	12196	13.693
FBgn0030900	18	1315	13.6882
FBgn0033788	35	2562	13.6612
FBgn0263873	2196	162060	13.5505
FBgn0024804	1897	142844	13.2802
FBgn0003274	8	604	13.245
FBgn0030634	67	5071	13.2124
FBgn0026375	177	13416	13.1932
FBgn0002723	68	5157	13.186
FBgn0262738	563	42783	13.1594
FBgn0033627	47	3578	13.1358
FBgn0260942	76	5815	13.0696
FBgn0031857	168	12927	12.9961
FBgn0031976	167	12875	12.9709
FBgn0266707	19	1470	12.9252
FBgn0052103	162	12548	12.9104
FBgn0020307	544	42507	12.7979
FBgn0029878	79	6179	12.7852
FBgn0265317	26	2074	12.5362
FBgn0038248	199	15888	12.5252
FBgn0000439	132	10593	12.4611
FBgn0000723	328	26944	12.1734
FBgn0030067	25	2063	12.1183
FBgn0267674	6	496	12.0968
FBgn0262593	780	64563	12.0812
FBgn0035397	232	19274	12.0369
FBgn0050460	260	21663	12.002
FBgn0261811	260	21845	11.902
FBgn0000463	279	23487	11.8789
FBgn0029896	236	19983	11.81
FBgn0028494	187	16012	11.6787
FBgn0023441	226	19352	11.6784
FBgn0030006	15	1286	11.6641
FBgn0046225	344	29588	11.6263
FBgn0000382	247	21468	11.5055
FBgn0266377	264	23278	11.3412
FBgn0039152	167	14908	11.202
FBgn0003117	176	15718	11.1974
FBgn0044047	35	3166	11.055
FBgn0003310	308	28142	10.9445
FBgn0011589	576	52757	10.918
FBgn0263019	204	18895	10.7965
FBgn0028375	41	3808	10.7668
FBgn0266262	33	3071	10.7457
FBgn0004914	238	22386	10.6316
FBgn0038921	16	1516	10.5541
FBgn0037427	161	15537	10.3624
FBgn0263995	1026	99061	10.3573
FBgn0034253	354	34188	10.3545
FBgn0035981	30	2924	10.2599
FBgn0034145	176	17241	10.2082
FBgn0037546	283	27766	10.1923
FBgn0046692	188	18591	10.1124
FBgn0263512	315	31257	10.0777
FBgn0034072	175	17389	10.0638
FBgn0030808	130	12945	10.0425
FBgn0039025	252	25474	9.89244
FBgn0029590	9	913	9.85761
FBgn0053513	237	24185	9.79946
FBgn0267273	5	517	9.67118
FBgn0259234	328	34031	9.63827
FBgn0267581	5	521	9.59693
FBgn0039972	573	60042	9.54332
FBgn0041621	14	1473	9.50441
FBgn0030743	22	2320	9.48276
FBgn0017550	55	5838	9.42103
FBgn0033668	262	27879	9.39775
FBgn0264270	219	23504	9.31756
FBgn0010105	64	6920	9.24855
FBgn0027556	230	25030	9.18897
FBgn0027932	143	15608	9.16197
FBgn0039663	41	4483	9.14566
FBgn0036789	158	17421	9.06951
FBgn0266183	8	888	9.00901
FBgn0030177	17	1897	8.96152
FBgn0002945	367	41709	8.79906
FBgn0058178	1895	215672	8.78649
FBgn0263663	34	3899	8.72018
FBgn0085385	516	59179	8.71931
FBgn0030259	18	2075	8.6747
FBgn0004511	78	9016	8.65129
FBgn0027492	177	20567	8.60602
FBgn0267824	135	16126	8.37157
FBgn0038653	407	49945	8.14896
FBgn0266346	36	4462	8.06813
FBgn0266459	54	6711	8.04649
FBgn0000182	54	6711	8.04649
FBgn0035293	44	5471	8.04241
FBgn0024836	384	47794	8.03448
FBgn0031062	18	2242	8.02855
FBgn0250910	293	36660	7.99236
FBgn0039704	53	6670	7.94603
FBgn0034724	64	8184	7.82014
FBgn0266222	114	14666	7.77308
FBgn0267097	11	1419	7.75194
FBgn0002973	207	26716	7.74817
FBgn0052037	21	2714	7.73766
FBgn0262582	394	51173	7.69937
FBgn0034957	19	2476	7.67367
FBgn0030913	255	33234	7.67287
FBgn0038257	41	5346	7.66929
FBgn0002593	7	913	7.66703
FBgn0003731	287	37558	7.64151
FBgn0039210	16	2094	7.64088
FBgn0010772	32	4196	7.62631
FBgn0004394	220	29142	7.54924
FBgn0260866	225	29813	7.54704
FBgn0052537	24	3191	7.52115
FBgn0019661	41	5468	7.49817
FBgn0259162	211	28601	7.37736
FBgn0001083	81	11000	7.36364
FBgn0002643	509	69154	7.36038
FBgn0031835	240	32669	7.34641
FBgn0003612	43	5879	7.31417
FBgn0050334	5	688	7.26744
FBgn0001961	13	1801	7.21821
FBgn0024250	23	3194	7.201
FBgn0004893	89	12422	7.16471
FBgn0003210	35	4992	7.01122
FBgn0025394	237	34137	6.94261
FBgn0265192	61	8808	6.92552
FBgn0029752	9	1308	6.88073
FBgn0017581	93	13527	6.87514
FBgn0000504	296	43086	6.86998
FBgn0029830	140	20421	6.85569
FBgn0031770	40	5868	6.81663
FBgn0029508	78	11584	6.73343
FBgn0013810	162	24115	6.71781
FBgn0030847	130	19454	6.68243
FBgn0039026	286	43130	6.63112
FBgn0028671	45	6788	6.62935
FBgn0011725	166	25073	6.62067
FBgn0260936	48	7270	6.60248
FBgn0023130	15	2275	6.59341
FBgn0261931	94	14298	6.57435
FBgn0032297	80	12251	6.53008
FBgn0031952	59	9036	6.52944
FBgn0024943	28	4312	6.49351
FBgn0053531	454	70344	6.454
FBgn0266815	3	466	6.43777
FBgn0013773	15	2340	6.41026
FBgn0004838	72	11354	6.34138
FBgn0260003	861	136204	6.3214
FBgn0028554	37	5910	6.26058
FBgn0053700	71	11426	6.2139
FBgn0030403	19	3070	6.18893
FBgn0040352	6	970	6.18557
FBgn0263258	162	26273	6.16603
FBgn0028341	202	32852	6.14879
FBgn0000578	135	22074	6.11579
FBgn0264006	218	35823	6.08548
FBgn0038693	93	15367	6.05193
FBgn0260938	66	10944	6.0307
FBgn0005585	13	2161	6.01573
FBgn0033167	6	1015	5.91133
FBgn0267625	5	854	5.8548
FBgn0051708	114	19534	5.83598
FBgn0034012	47	8060	5.83127
FBgn0041605	141	24384	5.78248
FBgn0250823	183	32317	5.66265
FBgn0044028	52	9273	5.60768
FBgn0259878	101	18030	5.60177
FBgn0261617	119	21625	5.50289
FBgn0051646	174	32270	5.392
FBgn0259213	349	64812	5.38481
FBgn0031288	7	1303	5.37222
FBgn0051690	224	41698	5.37196
FBgn0265182	24	4531	5.29684
FBgn0033497	152	29154	5.21369
FBgn0026239	199	38412	5.18067
FBgn0250862	41	7936	5.16633
FBgn0034408	415	81110	5.11651
FBgn0260943	904	179439	5.03792
FBgn0030719	25	4967	5.03322
FBgn0015801	27	5403	4.99722
FBgn0034165	6	1206	4.97512
FBgn0010575	391	79099	4.94317
FBgn0030796	73	14796	4.93377
FBgn0262562	129	26219	4.9201
FBgn0052311	167	34235	4.87805
FBgn0265002	560	116136	4.82193
FBgn0034321	29	6017	4.81968
FBgn0036386	15	3119	4.80923
FBgn0004842	292	60956	4.79034
FBgn0003892	74	15575	4.7512
FBgn0085412	228	49461	4.60969
FBgn0003520	36	7884	4.56621
FBgn0000448	152	33354	4.55717
FBgn0263392	422	92952	4.53998
FBgn0022787	46	10154	4.53023
FBgn0001180	31	6843	4.53018
FBgn0039590	121	27161	4.45492
FBgn0033403	186	42360	4.39093
FBgn0031717	11	2529	4.34955
FBgn0026389	9	2074	4.33944
FBgn0035574	445	103471	4.30072
FBgn0039419	19	4453	4.26679
FBgn0034684	11	2614	4.20811
FBgn0000250	55	13172	4.17552
FBgn0023214	25	6010	4.15973
FBgn0001128	22	5326	4.13068
FBgn0038211	10	2424	4.12541
FBgn0263346	217	52615	4.1243
FBgn0038934	23	5592	4.11302
FBgn0086673	46	11186	4.11228
FBgn0001147	49	11949	4.10076
FBgn0039178	19	4663	4.07463
FBgn0024364	10	2460	4.06504
FBgn0267199	3	744	4.03226
FBgn0015320	12	2997	4.004
FBgn0052762	4	1022	3.91389
FBgn0001319	134	34412	3.89399
FBgn0264895	312	81176	3.8435
FBgn0085413	156	41032	3.80191
FBgn0010194	15	4005	3.74532
FBgn0030815	27	7253	3.7226
FBgn0026313	27	7272	3.71287
FBgn0037416	7	1895	3.69393
FBgn0264841	7	1899	3.68615
FBgn0261053	80	21952	3.64431
FBgn0267794	44	12083	3.64148
FBgn0266579	62	17111	3.6234
FBgn0038273	6	1663	3.60794
FBgn0037360	13	3677	3.53549
FBgn0038975	65	18458	3.52151
FBgn0030432	8	2274	3.51803
FBgn0037989	78	22238	3.50751
FBgn0014388	83	23783	3.48989
FBgn0030018	24	6957	3.44976
FBgn0011666	315	92306	3.41256
FBgn0058470	499	146551	3.40496
FBgn0261258	142	41916	3.38773
FBgn0035936	66	19567	3.37303
FBgn0032717	20	5970	3.35008
FBgn0265276	47	14091	3.33546
FBgn0011836	14	4273	3.27639
FBgn0050089	113	34664	3.25987
FBgn0038511	67	20732	3.23172
FBgn0261649	197	60967	3.23126
FBgn0266850	12	3734	3.21371
FBgn0022768	22	6916	3.18103
FBgn0039431	205	65140	3.14707
FBgn0037015	20	6363	3.14317
FBgn0010497	21	6685	3.14136
FBgn0001186	13	4139	3.14086
FBgn0013973	135	43887	3.07608
FBgn0004370	170	55324	3.07281
FBgn0263511	57	18611	3.0627
FBgn0030087	31	10128	3.06082
FBgn0263414	9	2943	3.0581
FBgn0004227	30	9979	3.00631
FBgn0035710	42	14195	2.95879
FBgn0267570	8	2738	2.92184
FBgn0263355	62	21707	2.85622
FBgn0033317	5	1756	2.84738
FBgn0263353	31	10931	2.83597
FBgn0037398	8	2825	2.83186
FBgn0023496	6	2137	2.80767
FBgn0264602	3	1069	2.80636
FBgn0038965	6	2142	2.80112
FBgn0051550	11	3947	2.78693
FBgn0263216	30	10791	2.78009
FBgn0040358	10	3612	2.76855
FBgn0038727	16	5821	2.74867
FBgn0038084	101	37157	2.7182
FBgn0036126	2	741	2.69906
FBgn0041150	64	23804	2.68862
FBgn0041111	184	68478	2.68699
FBgn0039584	152	56607	2.68518
FBgn0036590	2	746	2.68097
FBgn0266758	31	11831	2.62023
FBgn0050122	18	6943	2.59254
FBgn0034013	72	27829	2.58723
FBgn0037645	33	12792	2.57974
FBgn0266410	58	22779	2.5462
FBgn0086686	33	13045	2.5297
FBgn0024989	177	70802	2.49993
FBgn0005564	44	17718	2.48335
FBgn0004387	28	11371	2.4624
FBgn0030641	10	4091	2.44439
FBgn0030640	10	4091	2.44439
FBgn0023550	5	2047	2.4426
FBgn0259937	28	11467	2.44179
FBgn0032609	46	19068	2.41242
FBgn0011676	80	33238	2.40688
FBgn0051140	48	20053	2.39366
FBgn0261090	119	50283	2.36661
FBgn0031374	141	59668	2.36308
FBgn0040823	389	164710	2.36173
FBgn0004167	73	31274	2.33421
FBgn0031602	87	37291	2.333
FBgn0035246	6	2587	2.31929
FBgn0031874	6	2594	2.31303
FBgn0034022	26	11279	2.30517
FBgn0010473	93	40634	2.28872
FBgn0041171	18	7964	2.26017
FBgn0024291	9	3988	2.25677
FBgn0039043	8	3551	2.25289
FBgn0085426	58	25831	2.24536
FBgn0026370	16	7128	2.24467
FBgn0036239	10	4518	2.21337
FBgn0015766	23	10430	2.20518
FBgn0259145	126	57291	2.1993
FBgn0052792	31	14189	2.18479
FBgn0034091	40	18465	2.16626
FBgn0052815	15	6959	2.15548
FBgn0001994	52	24175	2.15098
FBgn0020269	90	42227	2.13134
FBgn0033649	30	14083	2.13023
FBgn0034075	14	6666	2.10021
FBgn0004390	34	16193	2.09967
FBgn0024329	22	10489	2.09744
FBgn0034976	15	7206	2.0816
FBgn0011785	20	9620	2.079
FBgn0034371	36	17361	2.07361
FBgn0036934	63	30497	2.06578
FBgn0037146	26	12605	2.06267
FBgn0027562	16	7789	2.05418
FBgn0033558	17	8280	2.05314
FBgn0085408	89	43661	2.03843
FBgn0039396	66	32772	2.01391
FBgn0024913	15	7466	2.00911
FBgn0039039	11	5492	2.00291
FBgn0028863	148	74090	1.99757
FBgn0037290	6	3041	1.97304
FBgn0250840	2	1014	1.97239
FBgn0267351	9	4651	1.93507
FBgn0038063	87	45101	1.929
FBgn0025185	4	2128	1.8797
FBgn0037007	9	4796	1.87656
FBgn0016977	83	44366	1.8708
FBgn0058064	3	1619	1.853
FBgn0008646	14	7572	1.84892
FBgn0001218	10	5422	1.84434
FBgn0029755	3	1663	1.80397
FBgn0039257	69	38484	1.79295
FBgn0259714	60	33556	1.78806
FBgn0017572	4	2255	1.77384
FBgn0033987	31	17504	1.77102
FBgn0037417	6	3420	1.75439
FBgn0024321	73	43539	1.67666
FBgn0004359	49	29264	1.67441
FBgn0051176	79	47358	1.66814
FBgn0261262	81	48893	1.65668
FBgn0051151	17	10268	1.65563
FBgn0259680	35	21427	1.63345
FBgn0039602	7	4288	1.63246
FBgn0263705	54	33207	1.62616
FBgn0085437	16	9979	1.60337
FBgn0259146	20	12657	1.58015
FBgn0015399	9	5788	1.55494
FBgn0020255	6	3865	1.55239
FBgn0036824	8	5174	1.54619
FBgn0262127	41	26573	1.54292
FBgn0027343	22	14278	1.54083
FBgn0267917	1	650	1.53846
FBgn0033196	39	25447	1.5326
FBgn0003423	17	11158	1.52357
FBgn0029915	23	15286	1.50464
FBgn0011828	43	28610	1.50297
FBgn0266649	3	2001	1.49925
FBgn0028734	13	8702	1.49391
FBgn0266710	1	670	1.49254
FBgn0004580	33	22131	1.49112
FBgn0003479	2	1342	1.49031
FBgn0019643	27	18200	1.48352
FBgn0016920	29	19561	1.48254
FBgn0034501	12	8141	1.47402
FBgn0085427	51	34809	1.46514
FBgn0004856	4	2735	1.46252
FBgn0264346	1	685	1.45985
FBgn0050183	11	7578	1.45157
FBgn0020616	6	4166	1.44023
FBgn0030089	13	9054	1.43583
FBgn0000662	7	4930	1.41988
FBgn0003447	32	22578	1.41731
FBgn0000017	45	32017	1.4055
FBgn0003093	14	9993	1.40098
FBgn0267742	2	1428	1.40056
FBgn0029837	8	5727	1.39689
FBgn0278598	14	10223	1.36946
FBgn0010352	19	13903	1.36661
FBgn0031294	54	39676	1.36102
FBgn0033058	24	17732	1.35349
FBgn0265448	4	3001	1.33289
FBgn0031053	6	4530	1.3245
FBgn0267672	1	757	1.321
FBgn0015380	24	18280	1.31291
FBgn0033913	14	10723	1.3056
FBgn0038981	11	8577	1.2825
FBgn0033679	19	14979	1.26844
FBgn0031947	4	3197	1.25117
FBgn0030189	3	2483	1.20822
FBgn0259239	12	10051	1.19391
FBgn0034528	3	2516	1.19237
FBgn0040384	9	7662	1.17463
FBgn0034504	4	3452	1.15875
FBgn0003941	1	863	1.15875
FBgn0029708	6	5234	1.14635
FBgn0262870	66	57714	1.14357
FBgn0004108	13	11394	1.14095
FBgn0038512	1	887	1.1274
FBgn0261836	118	106126	1.11189
FBgn0052354	7	6349	1.10254
FBgn0005596	5	4550	1.0989
FBgn0262527	9	8321	1.0816
FBgn0261612	18	16661	1.08037
FBgn0027287	26	24302	1.06987
FBgn0051797	3	2809	1.068
FBgn0010241	6	5632	1.06534
FBgn0264089	56	52624	1.06415
FBgn0035799	4	3795	1.05402
FBgn0265623	12	11411	1.05162
FBgn0259822	49	47427	1.03317
FBgn0025549	3	2932	1.02319
FBgn0028331	18	17594	1.02308
FBgn0265732	1	982	1.01833
FBgn0033639	10	10140	0.986193
FBgn0023529	4	4061	0.984979
FBgn0035245	6	6123	0.979912
FBgn0083068	2	2061	0.970403
FBgn0262719	33	34340	0.960978
FBgn0013343	4	4164	0.960615
FBgn0015371	28	29548	0.947611
FBgn0250874	2	2114	0.946074
FBgn0031010	3	3174	0.94518
FBgn0010328	7	7461	0.938212
FBgn0034590	12	12799	0.937573
FBgn0001086	2	2142	0.933707
FBgn0037643	4	4304	0.929368
FBgn0261929	48	51792	0.926784
FBgn0030520	9	9830	0.915565
FBgn0030763	6	6562	0.914355
FBgn0263072	16	17550	0.911681
FBgn0015600	69	76442	0.902645
FBgn0262742	13	14534	0.894454
FBgn0031759	9	10102	0.890913
FBgn0003254	10	11319	0.88347
FBgn0038747	8	9109	0.878252
FBgn0035542	12	13706	0.875529
FBgn0010114	17	19465	0.873362
FBgn0028387	9	10320	0.872093
FBgn0034570	10	11521	0.86798
FBgn0016076	19	22280	0.852783
FBgn0026679	3	3543	0.84674
FBgn0265297	6	7114	0.843407
FBgn0022770	3	3557	0.843407
FBgn0030574	15	17848	0.84043
FBgn0266396	1	1215	0.823045
FBgn0028408	9	10966	0.820719
FBgn0016794	5	6177	0.809454
FBgn0000097	18	22271	0.808226
FBgn0013765	9	11162	0.806307
FBgn0038787	3	3730	0.80429
FBgn0003721	22	27409	0.802656
FBgn0001137	2	2513	0.795862
FBgn0037811	2	2531	0.790202
FBgn0082598	3	3869	0.775394
FBgn0266756	55	71397	0.77034
FBgn0267592	13	16933	0.767732
FBgn0262509	32	41929	0.763195
FBgn0004066	1	1318	0.758725
FBgn0027335	9	12007	0.749563
FBgn0266181	2	2669	0.749344
FBgn0263049	13	17416	0.74644
FBgn0026262	5	6942	0.720254
FBgn0034598	5	6947	0.719735
FBgn0038118	54	75226	0.717837
FBgn0010051	16	22295	0.71765
FBgn0035260	29	40833	0.71021
FBgn0000499	2	2844	0.703235
FBgn0027654	7	9979	0.701473
FBgn0004666	14	20370	0.687285
FBgn0028646	7	10233	0.684061
FBgn0260388	3	4399	0.681973
FBgn0052133	6	8807	0.681276
FBgn0083228	18	26796	0.671742
FBgn0028325	2	2982	0.670691
FBgn0032840	19	28459	0.667627
FBgn0026077	8	12089	0.661759
FBgn0001991	16	24710	0.647511
FBgn0028695	2	3110	0.643087
FBgn0030642	1	1574	0.635324
FBgn0036302	22	35030	0.628033
FBgn0263415	2	3201	0.624805
FBgn0031725	10	16224	0.616371
FBgn0005677	12	19487	0.615795
FBgn0085400	25	40962	0.610322
FBgn0039958	8	13363	0.598668
FBgn0032377	1	1675	0.597015
FBgn0030013	1	1721	0.581058
FBgn0028496	24	41425	0.57936
FBgn0042185	25	43203	0.578664
FBgn0038632	7	12307	0.568782
FBgn0264566	1	1763	0.567215
FBgn0263993	10	17693	0.565195
FBgn0263239	15	27091	0.553689
FBgn0267991	1	1815	0.550964
FBgn0262828	1	1817	0.550358
FBgn0262160	21	38273	0.54869
FBgn0031453	3	5531	0.542397
FBgn0265814	4	7385	0.541638
FBgn0031260	1	1868	0.535332
FBgn0050222	1	1877	0.532765
FBgn0260429	23	43361	0.530431
FBgn0036935	3	5744	0.522284
FBgn0035400	8	15424	0.518672
FBgn0085612	7	13559	0.516262
FBgn0263441	2	3878	0.51573
FBgn0023097	10	19402	0.515411
FBgn0028540	3	5826	0.514933
FBgn0046323	29	56595	0.512413
FBgn0265274	3	5892	0.509165
FBgn0039528	5	9834	0.50844
FBgn0038947	2	4027	0.496648
FBgn0263983	13	26362	0.493134
FBgn0261885	15	30533	0.491272
FBgn0028509	31	63149	0.490902
FBgn0039167	2	4088	0.489237
FBgn0001233	2	4091	0.488878
FBgn0023179	8	16463	0.485938
FBgn0033421	3	6189	0.484731
FBgn0031037	3	6215	0.482703
FBgn0034127	1	2103	0.475511
FBgn0015024	2	4209	0.475172
FBgn0011739	8	16995	0.470727
FBgn0022349	2	4252	0.470367
FBgn0052685	5	10635	0.470146
FBgn0259927	8	17110	0.467563
FBgn0261613	14	29983	0.466931
FBgn0033636	18	38561	0.466793
FBgn0260987	10	21475	0.465658
FBgn0005536	14	30068	0.465611
FBgn0038294	5	10886	0.459306
FBgn0039226	1	2209	0.452694
FBgn0030932	3	6639	0.451875
FBgn0010926	2	4431	0.451365
FBgn0261387	4	8894	0.449741
FBgn0000490	14	31452	0.445123
FBgn0030864	1	2253	0.443853
FBgn0003656	5	11417	0.437943
FBgn0000014	10	22836	0.437905
FBgn0029974	2	4583	0.436395
FBgn0032681	5	11550	0.4329
FBgn0085380	12	27745	0.43251
FBgn0037726	10	23465	0.426167
FBgn0031319	2	4765	0.419727
FBgn0038803	5	12136	0.411997
FBgn0038842	6	14918	0.402199
FBgn0030612	1	2505	0.399202
FBgn0029791	4	10077	0.396944
FBgn0087041	4	10199	0.392195
FBgn0000307	4	10199	0.392195
FBgn0051044	2	5106	0.391696
FBgn0050463	23	59682	0.385376
FBgn0036168	2	5200	0.384615
FBgn0005558	9	23485	0.383223
FBgn0028906	10	26097	0.383186
FBgn0016754	11	28800	0.381944
FBgn0052835	1	2653	0.376932
FBgn0003502	16	42707	0.374646
FBgn0004858	7	18922	0.36994
FBgn0066101	8	21758	0.367681
FBgn0265967	4	10958	0.36503
FBgn0259245	13	35624	0.364923
FBgn0003950	2	5501	0.36357
FBgn0036039	1	2756	0.362845
FBgn0051361	6	16545	0.362647
FBgn0262018	32	88277	0.362495
FBgn0002941	3	8522	0.35203
FBgn0030976	4	11434	0.349834
FBgn0010399	5	14487	0.345137
FBgn0265082	12	35025	0.342612
FBgn0011818	2	5892	0.339443
FBgn0020908	12	35458	0.338429
FBgn0050015	12	35670	0.336417
FBgn0004852	13	38674	0.336143
FBgn0264339	16	47861	0.334301
FBgn0264002	6	18062	0.332189
FBgn0014163	3	9033	0.332116
FBgn0262733	11	33750	0.325926
FBgn0046687	2	6148	0.325309
FBgn0033739	5	15572	0.321089
FBgn0085376	19	60592	0.313573
FBgn0261710	4	12811	0.312232
FBgn0011569	1	3203	0.312207
FBgn0031492	1	3214	0.311139
FBgn0034978	2	6472	0.309023
FBgn0023549	5	16186	0.308909
FBgn0035287	2	6491	0.308119
FBgn0039492	8	26311	0.304055
FBgn0026616	6	19871	0.301948
FBgn0264617	2	6628	0.30175
FBgn0034136	2	6672	0.29976
FBgn0036259	2	6684	0.299222
FBgn0263219	13	43752	0.297129
FBgn0030327	1	3377	0.296121
FBgn0261705	9	31866	0.282433
FBgn0004396	5	17820	0.280584
FBgn0052686	1	3600	0.277778
FBgn0030228	1	3618	0.276396
FBgn0025641	9	32650	0.275651
FBgn0003386	3	10961	0.273698
FBgn0027569	2	7343	0.272368
FBgn0027616	1	3720	0.268817
FBgn0028692	1	3732	0.267953
FBgn0028582	3	11233	0.26707
FBgn0016693	2	7554	0.26476
FBgn0035431	1	3777	0.26476
FBgn0004860	2	7560	0.26455
FBgn0004028	3	11355	0.264201
FBgn0011584	1	3790	0.263852
FBgn0265974	16	61651	0.259525
FBgn0012058	1	3860	0.259067
FBgn0033584	1	3876	0.257998
FBgn0022959	1	3877	0.257931
FBgn0039620	7	27430	0.255195
FBgn0264605	9	35272	0.25516
FBgn0063485	9	35272	0.25516
FBgn0036152	2	7984	0.250501
FBgn0033359	4	16555	0.241619
FBgn0052699	2	8451	0.236658
FBgn0035797	1	4258	0.234852
FBgn0262967	1	4324	0.231267
FBgn0040273	1	4416	0.226449
FBgn0086707	1	4451	0.224669
FBgn0011474	1	4457	0.224366
FBgn0004655	2	9048	0.221043
FBgn0003023	1	4528	0.220848
FBgn0051191	8	36318	0.220276
FBgn0028474	1	4601	0.217344
FBgn0053543	2	9212	0.217108
FBgn0259178	1	4725	0.21164
FBgn0002183	1	4739	0.211015
FBgn0004618	1	4812	0.207814
FBgn0034400	2	9799	0.204102
FBgn0035844	2	9946	0.201086
FBgn0266315	4	20201	0.19801
FBgn0031001	3	15289	0.19622
FBgn0264598	4	20544	0.194704
FBgn0037810	1	5151	0.194137
FBgn0051072	4	20669	0.193527
FBgn0265356	4	21601	0.185177
FBgn0016696	1	5404	0.185048
FBgn0052104	1	5519	0.181192
FBgn0028397	3	16779	0.178795
FBgn0030790	1	5624	0.177809
FBgn0264606	10	56276	0.177696
FBgn0261648	2	11304	0.176929
FBgn0028577	1	5738	0.174277
FBgn0010300	8	45943	0.174129
FBgn0027620	1	5819	0.171851
FBgn0028875	9	54232	0.165954
FBgn0001105	1	6061	0.164989
FBgn0033791	4	24294	0.16465
FBgn0050158	5	30854	0.162054
FBgn0020503	4	24999	0.160006
FBgn0012344	2	12525	0.159681
FBgn0040351	2	12720	0.157233
FBgn0038968	1	6436	0.155376
FBgn0261804	18	115960	0.155226
FBgn0037802	1	6501	0.153822
FBgn0259163	4	26384	0.151607
FBgn0004882	3	20247	0.14817
FBgn0030869	1	6801	0.147037
FBgn0051221	7	47623	0.146988
FBgn0032465	1	6879	0.14537
FBgn0024921	1	6906	0.144802
FBgn0003900	9	62952	0.142966
FBgn0032986	1	7073	0.141383
FBgn0028645	8	57302	0.139611
FBgn0053144	8	58656	0.136388
FBgn0021767	1	7379	0.13552
FBgn0015778	1	7524	0.132908
FBgn0266566	1	7636	0.130959
FBgn0259823	1	7672	0.130344
FBgn0005636	2	15351	0.130285
FBgn0020236	1	7760	0.128866
FBgn0023510	1	7906	0.126486
FBgn0267796	2	16238	0.123168
FBgn0261547	3	24376	0.123072
FBgn0028953	1	8133	0.122956
FBgn0004876	6	49389	0.121485
FBgn0261822	4	33112	0.120802
FBgn0053517	7	58027	0.120633
FBgn0051216	3	27293	0.109918
FBgn0027356	2	18465	0.108313
FBgn0000117	1	9246	0.108155
FBgn0036004	1	9493	0.105341
FBgn0086690	3	28644	0.104734
FBgn0263108	1	9763	0.102428
FBgn0024232	1	9883	0.101184
FBgn0264449	12	119759	0.100201
FBgn0036734	1	10443	0.0957579
FBgn0267665	2	21055	0.0949893
FBgn0267002	2	21169	0.0944778
FBgn0265045	4	42566	0.0939717
FBgn0004795	2	22211	0.0900455
FBgn0000384	1	11136	0.0897989
FBgn0259226	1	11412	0.0876271
FBgn0015396	1	11431	0.0874814
FBgn0039161	1	11517	0.0868282
FBgn0040071	3	34679	0.0865077
FBgn0264693	1	11644	0.0858811
FBgn0003345	2	23313	0.085789
FBgn0036715	1	11778	0.0849041
FBgn0035237	2	24147	0.082826
FBgn0260941	5	60604	0.0825028
FBgn0264000	3	36545	0.0820906
FBgn0038492	4	49136	0.0814067
FBgn0030266	1	12332	0.0810898
FBgn0261638	1	12679	0.0788706
FBgn0039209	2	25497	0.0784406
FBgn0027506	1	12766	0.0783331
FBgn0051235	1	12868	0.0777122
FBgn0263131	4	51533	0.0776202
FBgn0041097	3	40180	0.074664
FBgn0263968	1	13627	0.0733837
FBgn0010263	1	13673	0.0731368
FBgn0066365	1	13715	0.0729129
FBgn0035533	3	41612	0.0720946
FBgn0051092	3	41739	0.0718752
FBgn0031150	2	28429	0.0703507
FBgn0000489	2	28993	0.0689822
FBgn0037541	1	14581	0.0685824
FBgn0267624	4	59380	0.0673627
FBgn0028480	1	15529	0.0643956
FBgn0036790	1	16069	0.0622316
FBgn0032586	1	16082	0.0621813
FBgn0265140	2	32386	0.0617551
FBgn0262743	1	16333	0.0612257
FBgn0051935	1	16336	0.0612145
FBgn0003638	2	33262	0.0601287
FBgn0037443	1	16734	0.0597586
FBgn0011224	10	168534	0.0593352
FBgn0000273	1	16983	0.0588824
FBgn0005666	3	52075	0.0576092
FBgn0020304	1	17488	0.0571821
FBgn0261988	3	52629	0.0570028
FBgn0263782	1	17669	0.0565963
FBgn0031107	1	17853	0.056013
FBgn0036725	1	18061	0.0553679
FBgn0266717	1	19315	0.0517732
FBgn0031299	1	19414	0.0515092
FBgn0003089	2	38987	0.0512992
FBgn0052549	1	19647	0.0508984
FBgn0037993	1	19763	0.0505996
FBgn0030027	1	19793	0.0505229
FBgn0029895	1	19882	0.0502968
FBgn0259243	1	19931	0.0501731
FBgn0262636	1	19966	0.0500851
FBgn0085430	1	20126	0.049687
FBgn0028622	1	20558	0.0486429
FBgn0038282	1	22277	0.0448893
FBgn0266084	2	45101	0.0443449
FBgn0264857	4	92116	0.0434235
FBgn0035699	1	23067	0.043352
FBgn0037956	2	46759	0.0427725
FBgn0052479	1	23415	0.0427077
FBgn0261610	1	25024	0.0399616
FBgn0086906	3	75931	0.0395096
FBgn0259821	1	26388	0.037896
FBgn0050438	2	52870	0.0378286
FBgn0039530	1	27054	0.0369631
FBgn0264953	1	27065	0.0369481
FBgn0039900	1	27797	0.0359751
FBgn0036202	1	32594	0.0306805
FBgn0085386	2	66125	0.0302457
FBgn0028993	1	33875	0.0295203
FBgn0086613	1	34159	0.0292749
FBgn0000024	1	36567	0.0273471
FBgn0052982	1	37985	0.0263262
FBgn0259099	1	39103	0.0255735
FBgn0037326	1	43868	0.0227957
FBgn0053970	1	44234	0.022607
FBgn0025726	1	44508	0.0224679
FBgn0085432	1	44945	0.0222494
FBgn0039633	1	45909	0.0217822
FBgn0267252	1	45932	0.0217713
FBgn0038498	1	46116	0.0216844
FBgn0082582	1	46299	0.0215987
FBgn0262124	1	49141	0.0203496
FBgn0261509	1	53276	0.0187702
FBgn0052373	2	108576	0.0184203
FBgn0020251	1	54425	0.0183739
FBgn0050361	1	58339	0.0171412
FBgn0261788	1	63007	0.0158713
FBgn0086655	1	119787	0.00834815
