# Supplementary material for: The Mapping of Predicted Triplex DNA:RNA in the Drosophila Genome Reveals a Prominent Location in Development- and Morphogenesis-Related Genes
Source: G3 (Bethesda). 2017 May 17;7(7):2295–304. doi: 10.1534/g3.117.042911 (PMC5499136; doi:10.1534/g3.117.042911)
Supplement: Supplementary file 2 [file 2295FileS2.xlsx]

## Sheet: GO Process for mRNA TFOs
Supplementary Table 10 complete: Enrichment analysis with GO Biological Process of mRNAs that mostly contributes to the formation of triplexes.
GO Biological process	P-value
animal organ morphogenesis (GO:0009887)	3.75e-40
anatomical structure morphogenesis (GO:0009653)	1.32e-37
single-multicellular organism process (GO:0044707)	1.99e-36
biological regulation (GO:0065007)	2.17e-36
system development (GO:0048731)	1.84e-35
regulation of cellular process (GO:0050794)	4.16e-35
animal organ development (GO:0048513)	5.89e-35
regulation of biological process (GO:0050789)	6.36e-35
appendage morphogenesis (GO:0035107)	4.28e-33
post-embryonic appendage morphogenesis (GO:0035120)	7.88e-33
appendage development (GO:0048736)	1.21e-32
tissue morphogenesis (GO:0048729)	1.81e-32
imaginal disc-derived appendage morphogenesis (GO:0035114)	2.25e-32
morphogenesis of an epithelium (GO:0002009)	2.56e-32
post-embryonic animal organ development (GO:0048569)	3.48e-32
imaginal disc-derived appendage development (GO:0048737)	4.69e-32
post-embryonic animal organ morphogenesis (GO:0048563)	1.88e-31
imaginal disc morphogenesis (GO:0007560)	1.88e-31
epithelial tube morphogenesis (GO:0060562)	5.64e-30
single-organism process (GO:0044699)	7.88e-30
multicellular organismal process (GO:0032501)	1.73e-29
multicellular organism development (GO:0007275)	1.77e-29
tube development (GO:0035295)	2.19e-29
imaginal disc development (GO:0007444)	2.71e-29
developmental process (GO:0032502)	3.12e-29
tube morphogenesis (GO:0035239)	3.38e-29
single-organism developmental process (GO:0044767)	3.88e-29
epithelium development (GO:0060429)	6.36e-29
instar larval or pupal morphogenesis (GO:0048707)	8.93e-29
anatomical structure development (GO:0048856)	9.37e-29
tissue development (GO:0009888)	1.51e-28
metamorphosis (GO:0007552)	2.2e-28
post-embryonic development (GO:0009791)	2.79e-28
post-embryonic animal morphogenesis (GO:0009886)	3.37e-28
instar larval or pupal development (GO:0002165)	1.77e-26
imaginal disc-derived wing morphogenesis (GO:0007476)	4.95e-26
wing disc morphogenesis (GO:0007472)	1.33e-25
wing disc development (GO:0035220)	2.09e-24
response to stimulus (GO:0050896)	2.83e-24
cell differentiation (GO:0030154)	2.11e-23
cellular developmental process (GO:0048869)	8.66e-23
generation of neurons (GO:0048699)	3.11e-22
response to chemical (GO:0042221)	2.49e-21
neuron differentiation (GO:0030182)	7.22e-21
nervous system development (GO:0007399)	3.91e-20
cell morphogenesis involved in differentiation (GO:0000904)	5.38e-20
regulation of multicellular organismal process (GO:0051239)	7.11e-20
cell morphogenesis involved in neuron differentiation (GO:0048667)	1e-19
single-organism cellular process (GO:0044763)	3.35e-19
locomotion (GO:0040011)	4.12e-19
cell morphogenesis (GO:0000902)	1.69e-18
cell communication (GO:0007154)	5.37e-18
single organism signaling (GO:0044700)	6.36e-18
signaling (GO:0023052)	7.07e-18
axon development (GO:0061564)	9.21e-18
regulation of developmental process (GO:0050793)	9.83e-18
axonogenesis (GO:0007409)	1.98e-17
taxis (GO:0042330)	2.99e-17
regulation of biological quality (GO:0065008)	3.19e-17
cellular component morphogenesis (GO:0032989)	4.31e-17
cell development (GO:0048468)	4.5e-17
neuron development (GO:0048666)	7.65e-17
neuron projection development (GO:0031175)	1.11e-16
neuron projection morphogenesis (GO:0048812)	1.4e-16
cell projection morphogenesis (GO:0048858)	1.53e-16
behavior (GO:0007610)	3.75e-16
cell part morphogenesis (GO:0032990)	4.18e-16
neurogenesis (GO:0022008)	8.69e-16
chemotaxis (GO:0006935)	1.13e-15
signal transduction (GO:0007165)	1.27e-15
regulation of cell communication (GO:0010646)	3.88e-15
regulation of signaling (GO:0023051)	3.88e-15
movement of cell or subcellular component (GO:0006928)	4.36e-15
neuron projection guidance (GO:0097485)	1.09e-14
regulation of response to stimulus (GO:0048583)	1.11e-14
sensory organ development (GO:0007423)	2.03e-14
cell projection organization (GO:0030030)	3.44e-14
regulation of multicellular organismal development (GO:2000026)	8.56e-14
axon guidance (GO:0007411)	1.51e-13
negative regulation of cellular process (GO:0048523)	1.68e-13
regulation of signal transduction (GO:0009966)	6.07e-13
negative regulation of biological process (GO:0048519)	8.15e-13
cellular process (GO:0009987)	1.53e-12
cellular response to stimulus (GO:0051716)	8.52e-12
regulation of nitrogen compound metabolic process (GO:0051171)	1.16e-10
cellular component organization (GO:0016043)	1.4e-10
regulation of primary metabolic process (GO:0080090)	1.55e-10
reproductive process (GO:0022414)	1.58e-10
cell fate commitment (GO:0045165)	1.74e-10
eye development (GO:0001654)	1.87e-10
regulation of cellular component organization (GO:0051128)	2.08e-10
response to external stimulus (GO:0009605)	2.98e-10
regulation of cellular biosynthetic process (GO:0031326)	3.03e-10
regulation of biosynthetic process (GO:0009889)	3.17e-10
regulation of cellular metabolic process (GO:0031323)	3.32e-10
regulation of cell differentiation (GO:0045595)	4.5e-10
regulation of metabolic process (GO:0019222)	5.95e-10
cellular component organization or biogenesis (GO:0071840)	6.72e-10
negative regulation of cell communication (GO:0010648)	9e-10
negative regulation of signaling (GO:0023057)	9e-10
developmental growth (GO:0048589)	9.6e-10
regulation of gene expression (GO:0010468)	1.03e-09
regulation of nucleobase-containing compound metabolic process (GO:0019219)	1.06e-09
regulation of RNA metabolic process (GO:0051252)	1.13e-09
regulation of macromolecule metabolic process (GO:0060255)	1.23e-09
multicellular organismal reproductive process (GO:0048609)	2.48e-09
regulation of cellular macromolecule biosynthetic process (GO:2000112)	2.71e-09
pattern specification process (GO:0007389)	2.93e-09
regulation of macromolecule biosynthetic process (GO:0010556)	3.1e-09
multi-organism reproductive process (GO:0044703)	3.37e-09
sexual reproduction (GO:0019953)	3.37e-09
growth (GO:0040007)	4.86e-09
compound eye development (GO:0048749)	5.11e-09
multi-organism process (GO:0051704)	5.66e-09
regulation of nervous system development (GO:0051960)	7.47e-09
positive regulation of biological process (GO:0048518)	7.78e-09
neuron recognition (GO:0008038)	1.36e-08
regionalization (GO:0003002)	1.53e-08
cell recognition (GO:0008037)	1.9e-08
motor neuron axon guidance (GO:0008045)	3.45e-08
regulation of growth (GO:0040008)	3.7e-08
sensory organ morphogenesis (GO:0090596)	4.22e-08
eye morphogenesis (GO:0048592)	4.22e-08
regulation of anatomical structure morphogenesis (GO:0022603)	4.27e-08
regulation of cell morphogenesis (GO:0022604)	4.37e-08
regulation of RNA biosynthetic process (GO:2001141)	6.61e-08
regulation of transcription	6.61e-08
regulation of nucleic acid-templated transcription (GO:1903506)	6.61e-08
negative regulation of signal transduction (GO:0009968)	1.1e-07
single-organism behavior (GO:0044708)	1.29e-07
cell adhesion (GO:0007155)	1.31e-07
biological adhesion (GO:0022610)	1.83e-07
cognition (GO:0050890)	1.96e-07
learning or memory (GO:0007611)	1.96e-07
muscle structure development (GO:0061061)	2.2e-07
female gamete generation (GO:0007292)	2.25e-07
reproduction (GO:0000003)	2.93e-07
regulation of cell development (GO:0060284)	3.14e-07
compound eye morphogenesis (GO:0001745)	3.74e-07
positive regulation of cellular process (GO:0048522)	3.75e-07
developmental cell growth (GO:0048588)	6.45e-07
regulation of neuron differentiation (GO:0045664)	6.78e-07
developmental process involved in reproduction (GO:0003006)	8.84e-07
regulation of neurogenesis (GO:0050767)	1.46e-06
oogenesis (GO:0048477)	1.55e-06
cell-cell adhesion via plasma-membrane adhesion molecules (GO:0098742)	2.4e-06
embryo development (GO:0009790)	2.79e-06
regulation of intracellular signal transduction (GO:1902531)	3.11e-06
single organism reproductive process (GO:0044702)	3.27e-06
memory (GO:0007613)	4.01e-06
cell growth (GO:0016049)	4.12e-06
multicellular organism reproduction (GO:0032504)	4.46e-06
cell-cell signaling (GO:0007267)	4.92e-06
central nervous system development (GO:0007417)	5.01e-06
negative regulation of response to stimulus (GO:0048585)	5.56e-06
system process (GO:0003008)	8.03e-06
neuron projection extension (GO:1990138)	8.66e-06
photoreceptor cell differentiation (GO:0046530)	8.88e-06
regulation of developmental growth (GO:0048638)	9.77e-06
regulation of localization (GO:0032879)	1.03e-05
gamete generation (GO:0007276)	1.09e-05
synapse organization (GO:0050808)	1.55e-05
imaginal disc-derived leg morphogenesis (GO:0007480)	1.7e-05
regulation of axonogenesis (GO:0050770)	1.95e-05
leg disc morphogenesis (GO:0007478)	1.99e-05
cell-cell adhesion (GO:0098609)	2.32e-05
germ cell development (GO:0007281)	2.37e-05
cellular process involved in reproduction in multicellular organism (GO:0022412)	3.13e-05
developmental growth involved in morphogenesis (GO:0060560)	3.17e-05
head development (GO:0060322)	4.08e-05
regulation of anatomical structure size (GO:0090066)	4.29e-05
establishment or maintenance of cell polarity (GO:0007163)	4.68e-05
chemosensory behavior (GO:0007635)	4.84e-05
neurological system process (GO:0050877)	4.95e-05
homophilic cell adhesion via plasma membrane adhesion molecules (GO:0007156)	6.43e-05
multi-organism behavior (GO:0051705)	6.77e-05
axon extension (GO:0048675)	8.4e-05
brain development (GO:0007420)	9.69e-05
olfactory behavior (GO:0042048)	0.000101
negative regulation of developmental process (GO:0051093)	0.000101
inter-male aggressive behavior (GO:0002121)	0.000142
actin cytoskeleton organization (GO:0030036)	0.000173
compound eye photoreceptor cell differentiation (GO:0001751)	0.000217
learning (GO:0007612)	0.000222
respiratory system development (GO:0060541)	0.00023
aggressive behavior (GO:0002118)	0.00024
leg disc development (GO:0035218)	0.000267
olfactory learning (GO:0008355)	0.000284
renal system development (GO:0072001)	0.000285
urogenital system development (GO:0001655)	0.000285
eye photoreceptor cell differentiation (GO:0001754)	0.00029
cell migration (GO:0016477)	0.000376
mating (GO:0007618)	0.000515
mating behavior (GO:0007617)	0.000547
negative regulation of intracellular signal transduction (GO:1902532)	0.000584
dendrite morphogenesis (GO:0048813)	0.000587
embryo development ending in birth or egg hatching (GO:0009792)	0.00061
regulation of transcription from RNA polymerase II promoter (GO:0006357)	0.000666
regulation of cell morphogenesis involved in differentiation (GO:0010769)	0.00067
courtship behavior (GO:0007619)	0.00067
actin filament-based process (GO:0030029)	0.000702
negative regulation of metabolic process (GO:0009892)	0.000723
neuromuscular junction development (GO:0007528)	0.000766
negative regulation of cell differentiation (GO:0045596)	0.000846
dendrite development (GO:0016358)	0.000865
response to abiotic stimulus (GO:0009628)	0.00087
negative regulation of multicellular organismal process (GO:0051241)	0.000919
homeostatic process (GO:0042592)	0.001
negative regulation of macromolecule metabolic process (GO:0010605)	0.00121
morphogenesis of a polarized epithelium (GO:0001738)	0.00128
ameboidal-type cell migration (GO:0001667)	0.00132
epithelial cell differentiation (GO:0030855)	0.00143
locomotory behavior (GO:0007626)	0.00146
reproductive behavior (GO:0019098)	0.00148
associative learning (GO:0008306)	0.00154
open tracheal system development (GO:0007424)	0.0016
anatomical structure formation involved in morphogenesis (GO:0048646)	0.00163
establishment of ommatidial planar polarity (GO:0042067)	0.00164
imaginal disc-derived wing margin morphogenesis (GO:0008587)	0.00178
embryonic development via the syncytial blastoderm (GO:0001700)	0.00183
establishment of tissue polarity (GO:0007164)	0.00188
establishment of planar polarity (GO:0001736)	0.00188
negative regulation of cell development (GO:0010721)	0.00231
negative regulation of gene expression (GO:0010629)	0.00245
adult behavior (GO:0030534)	0.00261
regulation of glucose metabolic process (GO:0010906)	0.00272
cell motility (GO:0048870)	0.00287
muscle organ development (GO:0007517)	0.0029
regulation of cellular carbohydrate metabolic process (GO:0010675)	0.00294
negative regulation of cellular metabolic process (GO:0031324)	0.00328
anesthesia-resistant memory (GO:0007615)	0.00335
eye photoreceptor cell fate commitment (GO:0042706)	0.00358
compound eye photoreceptor fate commitment (GO:0001752)	0.00358
negative regulation of nervous system development (GO:0051961)	0.00379
localization of cell (GO:0051674)	0.00401
Malpighian tubule development (GO:0072002)	0.00404
regulation of cell growth (GO:0001558)	0.00404
renal tubule development (GO:0061326)	0.00404
regulation of neuron projection development (GO:0010975)	0.00425
tissue migration (GO:0090130)	0.00427
regulation of carbohydrate metabolic process (GO:0006109)	0.0043
negative regulation of cellular biosynthetic process (GO:0031327)	0.00442
negative regulation of biosynthetic process (GO:0009890)	0.00442
gland development (GO:0048732)	0.00508
photoreceptor cell fate commitment (GO:0046552)	0.00581
biological_process (GO:0008150)	0.00616
regulation of cell fate specification (GO:0042659)	0.00679
regulation of membrane potential (GO:0042391)	0.00679
regulation of transport (GO:0051049)	0.00824
cyclic nucleotide metabolic process (GO:0009187)	0.00844
cell fate determination (GO:0001709)	0.00867
negative regulation of macromolecule biosynthetic process (GO:0010558)	0.00895
negative regulation of cellular macromolecule biosynthetic process (GO:2000113)	0.00895
epithelial cell migration (GO:0010631)	0.00995
negative regulation of nitrogen compound metabolic process (GO:0051172)	0.00998
regulation of small GTPase mediated signal transduction (GO:0051056)	0.01
epithelium migration (GO:0090132)	0.0108
regulation of axon extension (GO:0030516)	0.0109
regulation of extent of cell growth (GO:0061387)	0.0109
cell surface receptor signaling pathway (GO:0007166)	0.0114
regulation of cell projection organization (GO:0031344)	0.012
regulation of cell fate commitment (GO:0010453)	0.0128
positive regulation of metabolic process (GO:0009893)	0.0131
neuron fate commitment (GO:0048663)	0.0141
regulation of synapse structure or activity (GO:0050803)	0.0146
mushroom body development (GO:0016319)	0.0149
regulation of circadian rhythm (GO:0042752)	0.0185
axon choice point recognition (GO:0016198)	0.0189
regulation of behavior (GO:0050795)	0.019
regulation of axon guidance (GO:1902667)	0.0212
ovarian follicle cell development (GO:0030707)	0.0232
negative regulation of neuron differentiation (GO:0045665)	0.0238
regulation of locomotion (GO:0040012)	0.024
embryonic morphogenesis (GO:0048598)	0.024
columnar/cuboidal epithelial cell development (GO:0002066)	0.0244
synaptic target attraction (GO:0016200)	0.0252
chaeta development (GO:0022416)	0.0262
negative regulation of neurogenesis (GO:0050768)	0.0274
regulation of Ras protein signal transduction (GO:0046578)	0.0285
regulation of response to external stimulus (GO:0032101)	0.0285
negative regulation of RNA biosynthetic process (GO:1902679)	0.0292
negative regulation of transcription	0.0292
negative regulation of nucleic acid-templated transcription (GO:1903507)	0.0292
response to organic substance (GO:0010033)	0.0304
multicellular organismal homeostasis (GO:0048871)	0.0311
muscle cell differentiation (GO:0042692)	0.0311
epithelial cell development (GO:0002064)	0.0334
columnar/cuboidal epithelial cell differentiation (GO:0002065)	0.0359
positive regulation of cellular biosynthetic process (GO:0031328)	0.0367
positive regulation of biosynthetic process (GO:0009891)	0.0367
regulation of chemotaxis (GO:0050920)	0.0383
axonal defasciculation (GO:0007414)	0.043
negative regulation of nucleobase-containing compound metabolic process (GO:0045934)	0.0462
regulation of organ growth (GO:0046620)	0.0492

## Sheet: GO Function for mRNA TFOs
Supplementary Table 11 complete: Enrichment analysis with GO Molecular Function of mRNAs that mostly contributes to the formation of triplexes.
GO Molecular Function	P-value
protein binding (GO:0005515)	7.31e-09
binding (GO:0005488)	1.36e-08
signal transducer activity (GO:0004871)	9.78e-08
receptor activity (GO:0004872)	4.44e-07
molecular transducer activity (GO:0060089)	4.44e-07
signaling receptor activity (GO:0038023)	2.12e-06
nucleic acid binding transcription factor activity (GO:0001071)	0.000222
transcription factor activity	0.000222
sequence-specific DNA binding (GO:0043565)	0.00168
cyclic-nucleotide phosphodiesterase activity (GO:0004112)	0.0023
transmembrane signaling receptor activity (GO:0004888)	0.00613
transmembrane receptor activity (GO:0099600)	0.0105
transcription regulatory region DNA binding (GO:0044212)	0.0127
regulatory region nucleic acid binding (GO:0001067)	0.0139
regulatory region DNA binding (GO:0000975)	0.0139
potassium ion transmembrane transporter activity (GO:0015079)	0.0274
peptide receptor activity (GO:0001653)	0.0318
G-protein coupled receptor activity (GO:0004930)	0.0498

## Sheet: GO Process for mRNA targets
GO Biological process	P-value
regulation of cellular process (GO:0050794)	1.14e-42
animal organ morphogenesis (GO:0009887)	8e-42
regulation of biological process (GO:0050789)	1.29e-41
single-multicellular organism process (GO:0044707)	3.22e-41
anatomical structure morphogenesis (GO:0009653)	5.45e-41
biological regulation (GO:0065007)	3.55e-40
system development (GO:0048731)	1.19e-39
animal organ development (GO:0048513)	2.79e-37
single-organism developmental process (GO:0044767)	7.92e-35
developmental process (GO:0032502)	2.79e-34
multicellular organism development (GO:0007275)	1.26e-33
tissue morphogenesis (GO:0048729)	4.02e-33
morphogenesis of an epithelium (GO:0002009)	4.64e-33
anatomical structure development (GO:0048856)	5.62e-32
cell differentiation (GO:0030154)	4.08e-31
epithelial tube morphogenesis (GO:0060562)	9.54e-31
tube morphogenesis (GO:0035239)	1.37e-30
post-embryonic animal organ development (GO:0048569)	1.66e-30
cellular developmental process (GO:0048869)	2.36e-30
multicellular organismal process (GO:0032501)	2.41e-30
appendage development (GO:0048736)	7.12e-30
single-organism process (GO:0044699)	1.04e-29
tube development (GO:0035295)	1.25e-29
post-embryonic animal organ morphogenesis (GO:0048563)	2.4e-29
imaginal disc morphogenesis (GO:0007560)	2.4e-29
generation of neurons (GO:0048699)	9.85e-29
appendage morphogenesis (GO:0035107)	1.21e-28
imaginal disc-derived appendage development (GO:0048737)	1.62e-28
post-embryonic appendage morphogenesis (GO:0035120)	1.92e-28
imaginal disc-derived appendage morphogenesis (GO:0035114)	5.32e-28
cell development (GO:0048468)	8.89e-28
epithelium development (GO:0060429)	2.21e-27
imaginal disc development (GO:0007444)	2.61e-27
instar larval or pupal morphogenesis (GO:0048707)	3.67e-27
post-embryonic development (GO:0009791)	1.1e-26
metamorphosis (GO:0007552)	1.11e-26
response to chemical (GO:0042221)	1.15e-26
post-embryonic animal morphogenesis (GO:0009886)	1.44e-26
behavior (GO:0007610)	2.81e-26
tissue development (GO:0009888)	3.83e-26
cellular component organization (GO:0016043)	4.93e-26
response to stimulus (GO:0050896)	5.21e-25
cellular component organization or biogenesis (GO:0071840)	6.69e-25
neuron differentiation (GO:0030182)	8.12e-25
nervous system development (GO:0007399)	1.2e-24
instar larval or pupal development (GO:0002165)	1.38e-24
regulation of multicellular organismal process (GO:0051239)	1.15e-23
locomotion (GO:0040011)	2.28e-23
single organism signaling (GO:0044700)	4.89e-23
signaling (GO:0023052)	5.56e-23
single-organism cellular process (GO:0044763)	9.5e-23
cell communication (GO:0007154)	1.03e-22
regulation of developmental process (GO:0050793)	4.86e-22
neuron development (GO:0048666)	5.35e-22
cell morphogenesis (GO:0000902)	5.94e-22
neurogenesis (GO:0022008)	2.59e-21
cellular component morphogenesis (GO:0032989)	3.73e-21
imaginal disc-derived wing morphogenesis (GO:0007476)	7.66e-21
cell morphogenesis involved in differentiation (GO:0000904)	9.25e-21
taxis (GO:0042330)	1.15e-20
wing disc morphogenesis (GO:0007472)	1.92e-20
cellular process (GO:0009987)	2.54e-19
neuron projection development (GO:0031175)	2.86e-19
neuron projection morphogenesis (GO:0048812)	2.91e-19
cell projection morphogenesis (GO:0048858)	3.21e-19
axon development (GO:0061564)	5.79e-19
regulation of multicellular organismal development (GO:2000026)	9.49e-19
cell part morphogenesis (GO:0032990)	1.03e-18
axonogenesis (GO:0007409)	1.05e-18
cell morphogenesis involved in neuron differentiation (GO:0048667)	1.45e-18
chemotaxis (GO:0006935)	5.12e-18
wing disc development (GO:0035220)	1.01e-17
cell projection organization (GO:0030030)	2.47e-17
single-organism behavior (GO:0044708)	3.69e-17
neuron projection guidance (GO:0097485)	3.8e-17
axon guidance (GO:0007411)	6.63e-17
regulation of nitrogen compound metabolic process (GO:0051171)	1.09e-16
regulation of cellular biosynthetic process (GO:0031326)	4.53e-16
regulation of biosynthetic process (GO:0009889)	4.82e-16
movement of cell or subcellular component (GO:0006928)	5.54e-16
regulation of RNA metabolic process (GO:0051252)	6.52e-16
regulation of cellular macromolecule biosynthetic process (GO:2000112)	8.32e-16
regulation of macromolecule biosynthetic process (GO:0010556)	1e-15
signal transduction (GO:0007165)	2.16e-15
positive regulation of biological process (GO:0048518)	2.33e-15
regulation of biological quality (GO:0065008)	2.43e-15
regulation of nucleobase-containing compound metabolic process (GO:0019219)	3.66e-15
response to external stimulus (GO:0009605)	3.73e-15
regulation of gene expression (GO:0010468)	5.01e-15
regulation of cell communication (GO:0010646)	5.74e-15
regulation of signaling (GO:0023051)	5.74e-15
regulation of nervous system development (GO:0051960)	1.5e-14
positive regulation of cellular process (GO:0048522)	3.4e-14
regulation of RNA biosynthetic process (GO:2001141)	7.9e-14
regulation of transcription	7.9e-14
regulation of nucleic acid-templated transcription (GO:1903506)	7.9e-14
regulation of primary metabolic process (GO:0080090)	1.11e-13
regulation of response to stimulus (GO:0048583)	1.15e-13
negative regulation of cellular process (GO:0048523)	1.17e-13
regulation of cellular metabolic process (GO:0031323)	1.2e-13
negative regulation of biological process (GO:0048519)	1.49e-13
sensory organ development (GO:0007423)	6.72e-13
regulation of cellular component organization (GO:0051128)	6.98e-13
cellular component assembly (GO:0022607)	1.45e-12
DNA-templated transcription	1.45e-12
chromatin assembly (GO:0031497)	1.45e-12
cell-cell signaling (GO:0007267)	1.87e-12
regulation of macromolecule metabolic process (GO:0060255)	2.2e-12
nucleosome assembly (GO:0006334)	2.69e-12
regulation of metabolic process (GO:0019222)	3.73e-12
regulation of cell differentiation (GO:0045595)	4.84e-12
cell fate commitment (GO:0045165)	1.1e-11
nucleosome organization (GO:0034728)	1.4e-11
embryo development (GO:0009790)	2.03e-11
protein-DNA complex assembly (GO:0065004)	4.86e-11
neuron recognition (GO:0008038)	5.96e-11
eye development (GO:0001654)	6.39e-11
cellular component biogenesis (GO:0044085)	7.08e-11
regulation of growth (GO:0040008)	8.26e-11
cell recognition (GO:0008037)	8.93e-11
sensory organ morphogenesis (GO:0090596)	1.9e-10
eye morphogenesis (GO:0048592)	1.9e-10
chromatin assembly or disassembly (GO:0006333)	2.3e-10
multicellular organismal reproductive process (GO:0048609)	3.22e-10
multi-organism reproductive process (GO:0044703)	4.54e-10
sexual reproduction (GO:0019953)	4.54e-10
protein-DNA complex subunit organization (GO:0071824)	4.81e-10
reproductive process (GO:0022414)	5.01e-10
DNA packaging (GO:0006323)	5.46e-10
regulation of signal transduction (GO:0009966)	6.28e-10
regulation of cell development (GO:0060284)	1.17e-09
regulation of developmental growth (GO:0048638)	1.28e-09
regulation of neuron differentiation (GO:0045664)	1.45e-09
regulation of neurogenesis (GO:0050767)	2.01e-09
DNA conformation change (GO:0071103)	2.37e-09
negative regulation of cell communication (GO:0010648)	2.92e-09
negative regulation of signaling (GO:0023057)	2.92e-09
multi-organism process (GO:0051704)	4.11e-09
cognition (GO:0050890)	4.13e-09
learning or memory (GO:0007611)	4.13e-09
cellular response to stimulus (GO:0051716)	5.18e-09
developmental growth (GO:0048589)	5.42e-09
regulation of anatomical structure morphogenesis (GO:0022603)	5.82e-09
growth (GO:0040007)	6.01e-09
compound eye morphogenesis (GO:0001745)	7.11e-09
respiratory system development (GO:0060541)	8.9e-09
female gamete generation (GO:0007292)	1.81e-08
compound eye development (GO:0048749)	2.37e-08
central nervous system development (GO:0007417)	2.6e-08
motor neuron axon guidance (GO:0008045)	3.54e-08
regulation of cell morphogenesis (GO:0022604)	4.19e-08
open tracheal system development (GO:0007424)	6e-08
chemosensory behavior (GO:0007635)	6e-08
muscle structure development (GO:0061061)	8.64e-08
oogenesis (GO:0048477)	1.14e-07
nucleic acid-templated transcription (GO:0097659)	1.2e-07
transcription	1.2e-07
pattern specification process (GO:0007389)	1.38e-07
locomotory behavior (GO:0007626)	1.56e-07
RNA biosynthetic process (GO:0032774)	1.69e-07
memory (GO:0007613)	1.84e-07
cell-cell adhesion via plasma-membrane adhesion molecules (GO:0098742)	2.13e-07
courtship behavior (GO:0007619)	2.41e-07
macromolecular complex assembly (GO:0065003)	2.54e-07
synapse organization (GO:0050808)	2.86e-07
regulation of transcription from RNA polymerase II promoter (GO:0006357)	2.98e-07
macromolecular complex subunit organization (GO:0043933)	3.06e-07
adult behavior (GO:0030534)	4.16e-07
regionalization (GO:0003002)	4.98e-07
reproduction (GO:0000003)	5.32e-07
positive regulation of metabolic process (GO:0009893)	5.38e-07
multicellular organism reproduction (GO:0032504)	5.56e-07
cell adhesion (GO:0007155)	5.85e-07
olfactory behavior (GO:0042048)	6.61e-07
response to abiotic stimulus (GO:0009628)	8.14e-07
multi-organism behavior (GO:0051705)	8.17e-07
biological adhesion (GO:0022610)	8.23e-07
eye photoreceptor cell differentiation (GO:0001754)	9.67e-07
negative regulation of signal transduction (GO:0009968)	9.79e-07
photoreceptor cell differentiation (GO:0046530)	1.08e-06
chromatin organization (GO:0006325)	1.3e-06
gamete generation (GO:0007276)	1.42e-06
establishment or maintenance of cell polarity (GO:0007163)	1.95e-06
developmental process involved in reproduction (GO:0003006)	1.99e-06
actin cytoskeleton organization (GO:0030036)	2.05e-06
positive regulation of cellular metabolic process (GO:0031325)	2.24e-06
cell migration (GO:0016477)	2.34e-06
aggressive behavior (GO:0002118)	2.47e-06
cellular process involved in reproduction in multicellular organism (GO:0022412)	2.52e-06
single organism reproductive process (GO:0044702)	2.6e-06
imaginal disc-derived leg morphogenesis (GO:0007480)	2.7e-06
organelle organization (GO:0006996)	2.74e-06
actin filament-based process (GO:0030029)	2.74e-06
biological_process (GO:0008150)	2.97e-06
regulation of synapse structure or activity (GO:0050803)	3.18e-06
leg disc morphogenesis (GO:0007478)	3.21e-06
positive regulation of RNA metabolic process (GO:0051254)	3.21e-06
regulation of small GTPase mediated signal transduction (GO:0051056)	3.27e-06
germ cell development (GO:0007281)	3.6e-06
compound eye photoreceptor cell differentiation (GO:0001751)	3.66e-06
cell-cell adhesion (GO:0098609)	3.81e-06
positive regulation of multicellular organismal process (GO:0051240)	3.9e-06
gland development (GO:0048732)	4.37e-06
nucleobase-containing compound biosynthetic process (GO:0034654)	4.48e-06
positive regulation of nucleobase-containing compound metabolic process (GO:0045935)	5.58e-06
mating behavior (GO:0007617)	5.6e-06
embryonic morphogenesis (GO:0048598)	6.29e-06
regulation of Ras protein signal transduction (GO:0046578)	8.62e-06
adult locomotory behavior (GO:0008344)	8.73e-06
positive regulation of cellular biosynthetic process (GO:0031328)	9.37e-06
positive regulation of biosynthetic process (GO:0009891)	9.37e-06
leg disc development (GO:0035218)	9.71e-06
positive regulation of nitrogen compound metabolic process (GO:0051173)	1.07e-05
inter-male aggressive behavior (GO:0002121)	1.14e-05
positive regulation of macromolecule metabolic process (GO:0010604)	1.15e-05
positive regulation of developmental process (GO:0051094)	1.2e-05
chemical synaptic transmission (GO:0007268)	1.28e-05
trans-synaptic signaling (GO:0099537)	1.28e-05
synaptic signaling (GO:0099536)	1.28e-05
anterograde trans-synaptic signaling (GO:0098916)	1.28e-05
cellular macromolecular complex assembly (GO:0034622)	1.31e-05
regulation of cell morphogenesis involved in differentiation (GO:0010769)	1.39e-05
anatomical structure formation involved in morphogenesis (GO:0048646)	1.72e-05
positive regulation of gene expression (GO:0010628)	1.85e-05
reproductive behavior (GO:0019098)	1.98e-05
positive regulation of RNA biosynthetic process (GO:1902680)	2.01e-05
positive regulation of transcription	2.01e-05
positive regulation of nucleic acid-templated transcription (GO:1903508)	2.01e-05
regulation of neuron projection development (GO:0010975)	2.21e-05
regulation of intracellular signal transduction (GO:1902531)	2.7e-05
cell surface receptor signaling pathway (GO:0007166)	2.81e-05
cell motility (GO:0048870)	3.13e-05
renal system development (GO:0072001)	3.61e-05
urogenital system development (GO:0001655)	3.61e-05
learning (GO:0007612)	3.68e-05
negative regulation of macromolecule biosynthetic process (GO:0010558)	3.85e-05
negative regulation of cellular macromolecule biosynthetic process (GO:2000113)	3.85e-05
mating (GO:0007618)	4e-05
localization of cell (GO:0051674)	4.81e-05
negative regulation of response to stimulus (GO:0048585)	4.81e-05
modulation of synaptic transmission (GO:0050804)	4.99e-05
system process (GO:0003008)	5.35e-05
aromatic compound biosynthetic process (GO:0019438)	5.62e-05
muscle cell differentiation (GO:0042692)	5.73e-05
anterior/posterior pattern specification (GO:0009952)	5.73e-05
negative regulation of cellular metabolic process (GO:0031324)	6.39e-05
negative regulation of cellular biosynthetic process (GO:0031327)	7.11e-05
negative regulation of biosynthetic process (GO:0009890)	7.11e-05
negative regulation of developmental process (GO:0051093)	7.64e-05
positive regulation of macromolecule biosynthetic process (GO:0010557)	8.12e-05
regulation of axonogenesis (GO:0050770)	9.5e-05
head development (GO:0060322)	9.67e-05
regulation of localization (GO:0032879)	9.89e-05
negative regulation of multicellular organismal process (GO:0051241)	0.000133
regulation of cell projection organization (GO:0031344)	0.000135
localization (GO:0051179)	0.000157
positive regulation of nervous system development (GO:0051962)	0.000158
positive regulation of transcription from RNA polymerase II promoter (GO:0045944)	0.000162
brain development (GO:0007420)	0.000171
organic cyclic compound biosynthetic process (GO:1901362)	0.000186
response to organic substance (GO:0010033)	0.0002
negative regulation of nitrogen compound metabolic process (GO:0051172)	0.0002
enzyme linked receptor protein signaling pathway (GO:0007167)	0.0002
olfactory learning (GO:0008355)	0.000203
developmental growth involved in morphogenesis (GO:0060560)	0.000216
neurological system process (GO:0050877)	0.000223
segmentation (GO:0035282)	0.000243
homophilic cell adhesion via plasma membrane adhesion molecules (GO:0007156)	0.000272
cellular response to endogenous stimulus (GO:0071495)	0.000279
axon extension (GO:0048675)	0.000354
developmental cell growth (GO:0048588)	0.000357
digestive system development (GO:0055123)	0.000396
digestive tract development (GO:0048565)	0.000396
heterocycle biosynthetic process (GO:0018130)	0.000406
Malpighian tubule development (GO:0072002)	0.000406
regulation of cell growth (GO:0001558)	0.000406
renal tubule development (GO:0061326)	0.000406
neuron projection extension (GO:1990138)	0.000457
male courtship behavior (GO:0008049)	0.00048
regulation of neuromuscular junction development (GO:1904396)	0.000508
regulation of synapse organization (GO:0050807)	0.000519
regulation of cellular component biogenesis (GO:0044087)	0.000545
chromosome organization (GO:0051276)	0.000563
embryonic pattern specification (GO:0009880)	0.00059
negative regulation of metabolic process (GO:0009892)	0.000617
cell fate determination (GO:0001709)	0.000641
ameboidal-type cell migration (GO:0001667)	0.000695
neuromuscular junction development (GO:0007528)	0.000722
negative regulation of RNA biosynthetic process (GO:1902679)	0.000726
negative regulation of transcription	0.000726
negative regulation of nucleic acid-templated transcription (GO:1903507)	0.000726
regulation of synapse assembly (GO:0051963)	0.00073
negative regulation of gene expression (GO:0010629)	0.000827
cell-cell signaling involved in cell fate commitment (GO:0045168)	0.00104
lateral inhibition (GO:0046331)	0.00104
response to drug (GO:0042493)	0.00113
associative learning (GO:0008306)	0.00123
male mating behavior (GO:0060179)	0.00143
cell growth (GO:0016049)	0.00144
heart development (GO:0007507)	0.0015
circulatory system development (GO:0072359)	0.0015
embryo development ending in birth or egg hatching (GO:0009792)	0.00154
R3/R4 cell fate commitment (GO:0007464)	0.00173
positive regulation of cell differentiation (GO:0045597)	0.00187
negative regulation of RNA metabolic process (GO:0051253)	0.00189
regulation of synaptic growth at neuromuscular junction (GO:0008582)	0.00191
tissue migration (GO:0090130)	0.00207
blastoderm segmentation (GO:0007350)	0.00215
negative regulation of macromolecule metabolic process (GO:0010605)	0.0022
regulation of membrane potential (GO:0042391)	0.0022
regulation of anatomical structure size (GO:0090066)	0.00251
response to endogenous stimulus (GO:0009719)	0.00252
regulation of behavior (GO:0050795)	0.00252
R3/R4 cell differentiation (GO:0048056)	0.00257
photoreceptor cell fate commitment (GO:0046552)	0.00327
transmembrane receptor protein tyrosine kinase signaling pathway (GO:0007169)	0.00378
embryonic development via the syncytial blastoderm (GO:0001700)	0.0041
epithelial cell migration (GO:0010631)	0.00431
negative regulation of nervous system development (GO:0051961)	0.0047
epithelium migration (GO:0090132)	0.0047
regulation of tube architecture	0.00492
circadian rhythm (GO:0007623)	0.00492
axonal defasciculation (GO:0007414)	0.00517
negative regulation of nucleobase-containing compound metabolic process (GO:0045934)	0.00554
anterior/posterior axis specification (GO:0009948)	0.00623
rhythmic process (GO:0048511)	0.00634
negative regulation of neuron differentiation (GO:0045665)	0.00642
dendrite morphogenesis (GO:0048813)	0.00647
exocrine system development (GO:0035272)	0.0072
salivary gland development (GO:0007431)	0.0072
establishment of ommatidial planar polarity (GO:0042067)	0.00735
cellular response to chemical stimulus (GO:0070887)	0.00744
neuron fate commitment (GO:0048663)	0.00856
developmental maturation (GO:0021700)	0.0087
cellular response to organic substance (GO:0071310)	0.00921
regulation of cellular amide metabolic process (GO:0034248)	0.00921
dendrite development (GO:0016358)	0.00936
gliogenesis (GO:0042063)	0.01
regulation of Rho protein signal transduction (GO:0035023)	0.0106
epithelial cell differentiation (GO:0030855)	0.0111
regulation of circadian rhythm (GO:0042752)	0.0115
regulation of membrane potential in photoreceptor cell (GO:0016057)	0.013
eye photoreceptor cell fate commitment (GO:0042706)	0.0141
compound eye photoreceptor fate commitment (GO:0001752)	0.0141
positive regulation of cell proliferation (GO:0008284)	0.0166
muscle cell fate commitment (GO:0042693)	0.0183
regulation of muscle organ development (GO:0048634)	0.0183
positive regulation of neurogenesis (GO:0050769)	0.0202
regulation of transport (GO:0051049)	0.0216
regulation of cell proliferation (GO:0042127)	0.0252
regulation of organ growth (GO:0046620)	0.0263
synapse assembly (GO:0007416)	0.0263
regulation of axon extension (GO:0030516)	0.0263
regulation of extent of cell growth (GO:0061387)	0.0263
synaptic target recognition (GO:0008039)	0.0264
photoreceptor cell development (GO:0042461)	0.0281
long-term memory (GO:0007616)	0.0301
larval development (GO:0002164)	0.0309
striated muscle cell differentiation (GO:0051146)	0.0312
R7 cell differentiation (GO:0045466)	0.0314
positive regulation of cell development (GO:0010720)	0.034
compound eye photoreceptor development (GO:0042051)	0.034
eye photoreceptor cell development (GO:0042462)	0.038
morphogenesis of a polarized epithelium (GO:0001738)	0.0383
cell-cell junction organization (GO:0045216)	0.0388
cell junction organization (GO:0034330)	0.0388
synaptic target attraction (GO:0016200)	0.0462
response to oxygen-containing compound (GO:1901700)	0.0468
synaptic growth at neuromuscular junction (GO:0051124)	0.0475
axis specification (GO:0009798)	0.0477

## Sheet: GO Function for mRNA targets
GO Molecular Function	P-value
protein binding (GO:0005515)	5.57e-22
binding (GO:0005488)	8.98e-19
DNA binding (GO:0003677)	2.92e-18
protein dimerization activity (GO:0046983)	1.36e-17
histone binding (GO:0042393)	3.77e-17
nucleic acid binding transcription factor activity (GO:0001071)	1.19e-12
transcription factor activity	1.19e-12
protein heterodimerization activity (GO:0046982)	1.55e-12
nucleic acid binding (GO:0003676)	2.75e-12
sequence-specific DNA binding (GO:0043565)	1.25e-11
heterocyclic compound binding (GO:1901363)	3.71e-10
organic cyclic compound binding (GO:0097159)	5.46e-10
signal transducer activity (GO:0004871)	6.1e-08
receptor activity (GO:0004872)	1.03e-06
molecular transducer activity (GO:0060089)	1.03e-06
signaling receptor activity (GO:0038023)	7.6e-06
transcription regulatory region DNA binding (GO:0044212)	0.00068
regulatory region nucleic acid binding (GO:0001067)	0.000758
regulatory region DNA binding (GO:0000975)	0.000758
protein homodimerization activity (GO:0042803)	0.00174
passive transmembrane transporter activity (GO:0022803)	0.00198
channel activity (GO:0015267)	0.00198
Rho guanyl-nucleotide exchange factor activity (GO:0005089)	0.00241
substrate-specific channel activity (GO:0022838)	0.00284
identical protein binding (GO:0042802)	0.00537
cation channel activity (GO:0005261)	0.00712
RNA polymerase II transcription factor activity	0.00905
ion channel activity (GO:0005216)	0.00923
transmembrane signaling receptor activity (GO:0004888)	0.00985
peptide receptor activity (GO:0001653)	0.0139
transmitter-gated ion channel activity involved in regulation of postsynaptic membrane potential (GO:1904315)	0.0142
acetylcholine-gated cation-selective channel activity (GO:0022848)	0.0142
neurotransmitter receptor activity involved in regulation of postsynaptic membrane potential (GO:0099529)	0.0142
postsynaptic neurotransmitter receptor activity (GO:0098960)	0.0142
gated channel activity (GO:0022836)	0.0147
mRNA 3'-UTR binding (GO:0003730)	0.0151
cation binding (GO:0043169)	0.0272
transcription factor binding (GO:0008134)	0.0341
metal ion binding (GO:0046872)	0.0342
voltage-gated cation channel activity (GO:0022843)	0.0446
sequence-specific double-stranded DNA binding (GO:1990837)	0.0446
acetylcholine receptor activity (GO:0015464)	0.0491

## Sheet: GO Process for lncRNA targets
GO Biological process	P-value
nucleosome assembly (GO:0006334)	3.23e-37
nucleosome organization (GO:0034728)	1.52e-36
DNA-templated transcription	1.93e-36
chromatin assembly (GO:0031497)	1.93e-36
protein-DNA complex assembly (GO:0065004)	8.08e-36
protein-DNA complex subunit organization (GO:0071824)	7.4e-35
chromatin assembly or disassembly (GO:0006333)	4.57e-34
DNA packaging (GO:0006323)	6.9e-34
DNA conformation change (GO:0071103)	3.38e-33
nucleic acid-templated transcription (GO:0097659)	2.19e-29
transcription	2.19e-29
RNA biosynthetic process (GO:0032774)	3.17e-29
cellular macromolecular complex assembly (GO:0034622)	3.2e-28
macromolecular complex assembly (GO:0065003)	8.85e-27
macromolecular complex subunit organization (GO:0043933)	3.84e-26
chromatin organization (GO:0006325)	6.7e-24
nucleobase-containing compound biosynthetic process (GO:0034654)	7.32e-24
aromatic compound biosynthetic process (GO:0019438)	2.92e-22
heterocycle biosynthetic process (GO:0018130)	6.74e-22
organic cyclic compound biosynthetic process (GO:1901362)	2.95e-21
RNA metabolic process (GO:0016070)	8.26e-21
chromosome organization (GO:0051276)	4.37e-20
cellular component assembly (GO:0022607)	2.23e-19
cellular component biogenesis (GO:0044085)	1.85e-18
nucleic acid metabolic process (GO:0090304)	1.06e-17
cellular nitrogen compound biosynthetic process (GO:0044271)	1.2e-16
cellular macromolecule biosynthetic process (GO:0034645)	2.6e-16
gene expression (GO:0010467)	2.69e-16
macromolecule biosynthetic process (GO:0009059)	5.66e-16
nucleobase-containing compound metabolic process (GO:0006139)	1.55e-14
heterocycle metabolic process (GO:0046483)	6.81e-14
cellular aromatic compound metabolic process (GO:0006725)	1.56e-13
organic cyclic compound metabolic process (GO:1901360)	4.06e-13
cellular biosynthetic process (GO:0044249)	4.16e-12
organic substance biosynthetic process (GO:1901576)	6.05e-12
cellular nitrogen compound metabolic process (GO:0034641)	1.25e-11
biosynthetic process (GO:0009058)	1.41e-11
cellular macromolecule metabolic process (GO:0044260)	1.31e-10
organelle organization (GO:0006996)	1.47e-10
nitrogen compound metabolic process (GO:0006807)	6.42e-10
cellular component organization (GO:0016043)	6.3e-08
macromolecule metabolic process (GO:0043170)	1.02e-07
cellular component organization or biogenesis (GO:0071840)	1.09e-07
cellular metabolic process (GO:0044237)	1.74e-06
primary metabolic process (GO:0044238)	2.37e-05
organic substance metabolic process (GO:0071704)	0.000205
metabolic process (GO:0008152)	0.000795
cellular process (GO:0009987)	0.00206

## Sheet: GO Function for lncRNA targets
GO Molecular Function	P-value
histone binding (GO:0042393)	2.84e-41
protein heterodimerization activity (GO:0046982)	2.06e-28
protein dimerization activity (GO:0046983)	1.82e-24
DNA binding (GO:0003677)	6.91e-17
nucleic acid binding (GO:0003676)	2.68e-14
heterocyclic compound binding (GO:1901363)	1.14e-11
organic cyclic compound binding (GO:0097159)	1.33e-11
protein binding (GO:0005515)	3.14e-10
binding (GO:0005488)	0.000157
