# Supplementary material for: The Mapping of Predicted Triplex DNA:RNA in the Drosophila Genome Reveals a Prominent Location in Development- and Morphogenesis-Related Genes
Source: G3 (Bethesda). 2017 May 17;7(7):2295–304. doi: 10.1534/g3.117.042911 (PMC5499136; doi:10.1534/g3.117.042911)
Supplement: Supplementary file 3 [file 2295FileS3.xlsx]

## Sheet: Composition of gene clusters
Composition of whole graph	Composition of gene clusters
	Cluster a	Cluster b	Cluster c
52 genes	13 genes	34 genes	8 genes
Acsl	Axud1	Acsl	Lar
Atg5	Csk	Atg5	Sdc
Axud1	Lar	CG10082	faf
CG10082	Myc	CHES-1-like	hiw
CHES-1-like	Poxm	CtBP	kek5
Csk	Rala	CycG	mys
CtBP	Sdc	Dad	sog
CycG	bi	Dsp1	tok
Dad	cnc	Ero1L
Dsp1	crol	His2Av
Ero1L	mys	HnRNP-K
His2Av	puc	Lpin
HnRNP-K	sgg	N
Lar		NFAT
Lpin		Psc
Myc		Trf2
N		Trl
NFAT		Ubx
Poxm		ash2
Psc		corto
Rala		dom
Sdc		e(y)1
Trf2		fs(1)h
Trl		klu
Ubx		lola
ash2		path
bi		ph-p
cnc		psq
corto		pum
crol		sno
dom		stumps
e(y)1		trol
faf		trx
fs(1)h		upd3
hiw
kek5
klu
lola
mys
path
ph-p
psq
puc
pum
sgg
sno
sog
stumps
tok
trol
trx
upd3

## Sheet: BP for whole graph
GO Biological Process annotations for the whole graph
Annotation name and GO identifiers	P-value
anatomical structure morphogenesis (GO:0009653)	2.69e-25
regulation of macromolecule metabolic process (GO:0060255)	3.27e-23
regulation of cellular macromolecule biosynthetic process (GO:2000112)	2.97e-22
regulation of macromolecule biosynthetic process (GO:0010556)	3.26e-22
negative regulation of cellular process (GO:0048523)	1.15e-21
regulation of primary metabolic process (GO:0080090)	1.35e-21
regulation of gene expression (GO:0010468)	1.45e-21
regulation of cellular biosynthetic process (GO:0031326)	1.46e-21
regulation of biosynthetic process (GO:0009889)	1.51e-21
regulation of RNA metabolic process (GO:0051252)	1.63e-21
regulation of RNA biosynthetic process (GO:2001141)	2.27e-21
regulation of transcription, DNA-templated (GO:0006355)	2.27e-21
regulation of nucleic acid-templated transcription (GO:1903506)	2.27e-21
system development (GO:0048731)	2.92e-21
regulation of metabolic process (GO:0019222)	3.59e-21
regulation of cellular metabolic process (GO:0031323)	4.14e-21
negative regulation of biological process (GO:0048519)	4.68e-21
regulation of nucleobase-containing compound metabolic process (GO:0019219)	7.48e-21
animal organ development (GO:0048513)	8.29e-21
regulation of nitrogen compound metabolic process (GO:0051171)	1.48e-20
developmental process (GO:0032502)	5.63e-20
regulation of cellular process (GO:0050794)	6.69e-20
regulation of biological process (GO:0050789)	9.63e-20
anatomical structure development (GO:0048856)	2.21e-19
single-multicellular organism process (GO:0044707)	2.24e-19
biological regulation (GO:0065007)	3.05e-19
animal organ morphogenesis (GO:0009887)	6.49e-19
single-organism developmental process (GO:0044767)	8.84e-19
epithelium development (GO:0060429)	9.71e-19
tube development (GO:0035295)	1.69e-18
tissue development (GO:0009888)	7.32e-18
multicellular organism development (GO:0007275)	1.93e-17
cell development (GO:0048468)	5.89e-17
imaginal disc development (GO:0007444)	8.54e-17
post-embryonic development (GO:0009791)	1.28e-16
instar larval or pupal development (GO:0002165)	2.45e-16
wing disc development (GO:0035220)	8.96e-16
embryo development (GO:0009790)	1.51e-15
instar larval or pupal morphogenesis (GO:0048707)	1.97e-15
cell differentiation (GO:0030154)	2.64e-15
post-embryonic animal morphogenesis (GO:0009886)	3.12e-15
morphogenesis of an epithelium (GO:0002009)	3.38e-15
multicellular organismal process (GO:0032501)	3.74e-15
cellular developmental process (GO:0048869)	4.28e-15
metamorphosis (GO:0007552)	5.06e-15
tissue morphogenesis (GO:0048729)	5.44e-15
post-embryonic animal organ development (GO:0048569)	1.01e-14
post-embryonic animal organ morphogenesis (GO:0048563)	1.43e-14
imaginal disc morphogenesis (GO:0007560)	1.43e-14
epithelial tube morphogenesis (GO:0060562)	1.48e-14
post-embryonic appendage morphogenesis (GO:0035120)	1.54e-14
imaginal disc-derived appendage morphogenesis (GO:0035114)	2.14e-14
appendage morphogenesis (GO:0035107)	2.46e-14
pattern specification process (GO:0007389)	2.48e-14
imaginal disc-derived appendage development (GO:0048737)	2.69e-14
imaginal disc-derived wing morphogenesis (GO:0007476)	3.03e-14
appendage development (GO:0048736)	3.39e-14
wing disc morphogenesis (GO:0007472)	4.34e-14
tube morphogenesis (GO:0035239)	4.9e-14
regulation of transcription from RNA polymerase II promoter (GO:0006357)	1.63e-13
cell morphogenesis involved in differentiation (GO:0000904)	5.46e-13
positive regulation of biological process (GO:0048518)	1.28e-12
regulation of response to stimulus (GO:0048583)	1.36e-12
negative regulation of response to stimulus (GO:0048585)	1.48e-12
regionalization (GO:0003002)	1.93e-12
response to stimulus (GO:0050896)	2.93e-12
cell morphogenesis (GO:0000902)	5.71e-12
single-organism process (GO:0044699)	8.04e-12
cellular component morphogenesis (GO:0032989)	1.43e-11
single-organism cellular process (GO:0044763)	2.17e-11
negative regulation of macromolecule metabolic process (GO:0010605)	2.85e-11
cell morphogenesis involved in neuron differentiation (GO:0048667)	2.88e-11
negative regulation of signal transduction (GO:0009968)	5.23e-11
neuron projection morphogenesis (GO:0048812)	5.24e-11
cell projection morphogenesis (GO:0048858)	5.42e-11
generation of neurons (GO:0048699)	7.44e-11
cell part morphogenesis (GO:0032990)	8.03e-11
neuron projection development (GO:0031175)	8.85e-11
negative regulation of metabolic process (GO:0009892)	9.75e-11
negative regulation of cell communication (GO:0010648)	1.37e-10
negative regulation of signaling (GO:0023057)	1.37e-10
cellular component organization (GO:0016043)	1.86e-10
regulation of cell communication (GO:0010646)	1.96e-10
regulation of signaling (GO:0023051)	1.96e-10
regulation of signal transduction (GO:0009966)	2.07e-10
neuron development (GO:0048666)	3.22e-10
neuron differentiation (GO:0030182)	3.41e-10
cellular component organization or biogenesis (GO:0071840)	3.59e-10
response to chemical (GO:0042221)	3.9e-10
cellular process involved in reproduction in multicellular organism (GO:0022412)	5.82e-10
locomotion (GO:0040011)	6.56e-10
positive regulation of cellular process (GO:0048522)	6.68e-10
oogenesis (GO:0048477)	1.12e-09
negative regulation of cellular metabolic process (GO:0031324)	1.16e-09
female gamete generation (GO:0007292)	1.39e-09
gamete generation (GO:0007276)	3.29e-09
cell projection organization (GO:0030030)	4.32e-09
multicellular organismal reproductive process (GO:0048609)	4.59e-09
multi-organism reproductive process (GO:0044703)	5.26e-09
sexual reproduction (GO:0019953)	5.26e-09
single organism reproductive process (GO:0044702)	7.31e-09
reproductive process (GO:0022414)	1.05e-08
nervous system development (GO:0007399)	1.27e-08
movement of cell or subcellular component (GO:0006928)	1.38e-08
cellular process (GO:0009987)	1.54e-08
germ cell development (GO:0007281)	1.81e-08
negative regulation of RNA biosynthetic process (GO:1902679)	1.88e-08
negative regulation of transcription, DNA-templated (GO:0045892)	1.88e-08
negative regulation of nucleic acid-templated transcription (GO:1903507)	1.88e-08
negative regulation of RNA metabolic process (GO:0051253)	3.63e-08
negative regulation of gene expression (GO:0010629)	3.78e-08
response to external stimulus (GO:0009605)	3.97e-08
positive regulation of gene expression (GO:0010628)	5.79e-08
negative regulation of nucleobase-containing compound metabolic process (GO:0045934)	7.68e-08
neurogenesis (GO:0022008)	8.97e-08
developmental process involved in reproduction (GO:0003006)	1.48e-07
multicellular organism reproduction (GO:0032504)	1.5e-07
positive regulation of RNA metabolic process (GO:0051254)	1.75e-07
reproduction (GO:0000003)	2.53e-07
neuron projection guidance (GO:0097485)	3.21e-07
negative regulation of macromolecule biosynthetic process (GO:0010558)	3.25e-07
negative regulation of cellular macromolecule biosynthetic process (GO:2000113)	3.25e-07
negative regulation of cellular biosynthetic process (GO:0031327)	4.54e-07
positive regulation of nucleobase-containing compound metabolic process (GO:0045935)	4.54e-07
negative regulation of biosynthetic process (GO:0009890)	4.54e-07
positive regulation of macromolecule biosynthetic process (GO:0010557)	4.88e-07
chemotaxis (GO:0006935)	5.4e-07
regulation of cellular component organization (GO:0051128)	6.12e-07
negative regulation of nitrogen compound metabolic process (GO:0051172)	8.03e-07
multi-organism process (GO:0051704)	8.2e-07
positive regulation of macromolecule metabolic process (GO:0010604)	1.43e-06
positive regulation of RNA biosynthetic process (GO:1902680)	1.72e-06
positive regulation of transcription, DNA-templated (GO:0045893)	1.72e-06
positive regulation of nucleic acid-templated transcription (GO:1903508)	1.72e-06
positive regulation of cellular biosynthetic process (GO:0031328)	2.04e-06
positive regulation of biosynthetic process (GO:0009891)	2.04e-06
positive regulation of nitrogen compound metabolic process (GO:0051173)	2.18e-06
embryo development ending in birth or egg hatching (GO:0009792)	2.67e-06
axon guidance (GO:0007411)	3.57e-06
regulation of growth (GO:0040008)	3.98e-06
taxis (GO:0042330)	5.62e-06
positive regulation of metabolic process (GO:0009893)	6.93e-06
regulation of developmental process (GO:0050793)	8.32e-06
cell migration (GO:0016477)	8.98e-06
anterior/posterior pattern specification (GO:0009952)	1.88e-05
segmentation (GO:0035282)	2.23e-05
axonogenesis (GO:0007409)	2.31e-05
cell motility (GO:0048870)	2.94e-05
positive regulation of cellular metabolic process (GO:0031325)	2.96e-05
axon development (GO:0061564)	3.14e-05
localization of cell (GO:0051674)	3.59e-05
embryonic development via the syncytial blastoderm (GO:0001700)	3.85e-05
negative regulation of cellular response to growth factor stimulus (GO:0090288)	5.93e-05
regulation of cellular component biogenesis (GO:0044087)	6.7e-05
negative regulation of transmembrane receptor protein serine/threonine kinase signaling pathway (GO:0090101)	7.39e-05
regulation of cellular response to growth factor stimulus (GO:0090287)	8.14e-05
stem cell population maintenance (GO:0019827)	9.23e-05
maintenance of cell number (GO:0098727)	9.23e-05
regulation of biological quality (GO:0065008)	9.37e-05
embryonic pattern specification (GO:0009880)	0.000131
regulation of transmembrane receptor protein serine/threonine kinase signaling pathway (GO:0090092)	0.000144
positive regulation of transcription from RNA polymerase II promoter (GO:0045944)	0.00027
chromatin organization (GO:0006325)	0.000331
regulation of nervous system development (GO:0051960)	0.000336
embryonic morphogenesis (GO:0048598)	0.000422
regulation of multicellular organismal development (GO:2000026)	0.00052
regulation of developmental growth (GO:0048638)	0.000561
regulation of BMP signaling pathway (GO:0030510)	0.000872
regulation of gene silencing (GO:0060968)	0.000901
blastoderm segmentation (GO:0007350)	0.000935
chromosome organization (GO:0051276)	0.00152
negative regulation of intracellular signal transduction (GO:1902532)	0.00152
dendrite morphogenesis (GO:0048813)	0.00162
dendrite development (GO:0016358)	0.00196
establishment or maintenance of cell polarity (GO:0007163)	0.00203
regulation of multicellular organismal process (GO:0051239)	0.00244
organelle organization (GO:0006996)	0.00283
regulation of cellular response to stress (GO:0080135)	0.00455
regulation of imaginal disc-derived wing size (GO:0044719)	0.00476
negative regulation of stress-activated MAPK cascade (GO:0032873)	0.00563
negative regulation of JNK cascade (GO:0046329)	0.00563
negative regulation of stress-activated protein kinase signaling cascade (GO:0070303)	0.00563
regulation of synaptic growth at neuromuscular junction (GO:0008582)	0.00639
digestive system development (GO:0055123)	0.00675
digestive tract development (GO:0048565)	0.00675
anatomical structure formation involved in morphogenesis (GO:0048646)	0.0068
developmental growth (GO:0048589)	0.0071
regulation of neuromuscular junction development (GO:1904396)	0.00751
regulation of synapse assembly (GO:0051963)	0.00879
gene silencing (GO:0016458)	0.00926
motor neuron axon guidance (GO:0008045)	0.0102
negative regulation of immune system process (GO:0002683)	0.0102
cell communication (GO:0007154)	0.0134
negative regulation of MAPK cascade (GO:0043409)	0.0135
axis specification (GO:0009798)	0.0159
sensory organ development (GO:0007423)	0.0162
anterior/posterior axis specification, embryo (GO:0008595)	0.0166
tripartite regional subdivision (GO:0007351)	0.0166
germ-line stem cell population maintenance (GO:0030718)	0.0169
regulation of gene expression, epigenetic (GO:0040029)	0.019
growth (GO:0040007)	0.0194
embryonic axis specification (GO:0000578)	0.0199
anterior/posterior axis specification (GO:0009948)	0.0227
system process (GO:0003008)	0.0247
cellular response to BMP stimulus (GO:0071773)	0.0272
BMP signaling pathway (GO:0030509)	0.0272
cellular response to growth factor stimulus (GO:0071363)	0.0276
regulation of synapse organization (GO:0050807)	0.0292
response to growth factor (GO:0070848)	0.0307
regulation of immune system process (GO:0002682)	0.0313
response to BMP (GO:0071772)	0.0352
regulation of intracellular signal transduction (GO:1902531)	0.0353
chromatin remodeling (GO:0006338)	0.0406
larval development (GO:0002164)	0.047

## Sheet: BP for cluster a
GO Biological Process annotations for cluster a
Annotation name and GO identifiers	P-value
anatomical structure morphogenesis (GO:0009653)	2.08e-07
negative regulation of cellular process (GO:0048523)	2.47e-06
regulation of cellular component organization (GO:0051128)	2.63e-06
regulation of cellular process (GO:0050794)	5.81e-06
negative regulation of biological process (GO:0048519)	9.66e-06
regulation of biological process (GO:0050789)	1.65e-05
oogenesis (GO:0048477)	4.55e-05
female gamete generation (GO:0007292)	5.02e-05
biological regulation (GO:0065007)	5.81e-05
cell development (GO:0048468)	7.25e-05
regulation of macromolecule metabolic process (GO:0060255)	7.75e-05
regulation of primary metabolic process (GO:0080090)	9.19e-05
regulation of developmental process (GO:0050793)	0.000115
regulation of cellular metabolic process (GO:0031323)	0.000125
germ cell development (GO:0007281)	0.000158
embryo development (GO:0009790)	0.000213
cell differentiation (GO:0030154)	0.000251
regulation of metabolic process (GO:0019222)	0.000271
system development (GO:0048731)	0.000272
cellular process involved in reproduction in multicellular organism (GO:0022412)	0.000282
cellular developmental process (GO:0048869)	0.000292
anatomical structure development (GO:0048856)	0.00039
single-multicellular organism process (GO:0044707)	0.000391
developmental process involved in reproduction (GO:0003006)	0.000406
animal organ morphogenesis (GO:0009887)	0.00041
gamete generation (GO:0007276)	0.000566
single-organism developmental process (GO:0044767)	0.000569
developmental process (GO:0032502)	0.000624
animal organ development (GO:0048513)	0.000693
embryo development ending in birth or egg hatching (GO:0009792)	0.00102
multicellular organismal reproductive process (GO:0048609)	0.00161
multi-organism reproductive process (GO:0044703)	0.0017
sexual reproduction (GO:0019953)	0.0017
establishment or maintenance of cell polarity (GO:0007163)	0.0019
single organism reproductive process (GO:0044702)	0.00193
multicellular organism development (GO:0007275)	0.00282
regulation of biological quality (GO:0065008)	0.00328
nervous system development (GO:0007399)	0.00348
post-embryonic development (GO:0009791)	0.00351
negative regulation of stress-activated MAPK cascade (GO:0032873)	0.00371
negative regulation of JNK cascade (GO:0046329)	0.00371
negative regulation of stress-activated protein kinase signaling cascade (GO:0070303)	0.00371
cellular component morphogenesis (GO:0032989)	0.00424
reproductive process (GO:0022414)	0.00513
tube development (GO:0035295)	0.00532
positive regulation of biological process (GO:0048518)	0.00572
cell morphogenesis involved in differentiation (GO:0000904)	0.00601
negative regulation of signal transduction (GO:0009968)	0.00624
multicellular organism reproduction (GO:0032504)	0.00626
negative regulation of MAPK cascade (GO:0043409)	0.00723
cell migration (GO:0016477)	0.00751
cellular component organization (GO:0016043)	0.0084
negative regulation of cell communication (GO:0010648)	0.00866
negative regulation of signaling (GO:0023057)	0.00866
post-embryonic animal organ development (GO:0048569)	0.0103
cellular component organization or biogenesis (GO:0071840)	0.0104
multicellular organismal process (GO:0032501)	0.012
multi-organism process (GO:0051704)	0.0122
cell motility (GO:0048870)	0.0132
localization of cell (GO:0051674)	0.0145
negative regulation of response to stimulus (GO:0048585)	0.0145
generation of neurons (GO:0048699)	0.0162
reproduction (GO:0000003)	0.0168
regulation of growth (GO:0040008)	0.0172
regulation of localization (GO:0032879)	0.0224
negative regulation of protein phosphorylation (GO:0001933)	0.0226
negative regulation of phosphorylation (GO:0042326)	0.0226
locomotion (GO:0040011)	0.0238
regulation of cellular macromolecule biosynthetic process (GO:2000112)	0.0245
regulation of macromolecule biosynthetic process (GO:0010556)	0.025
epithelial cell migration (GO:0010631)	0.0275
cell morphogenesis (GO:0000902)	0.0278
epithelium migration (GO:0090132)	0.0282
movement of cell or subcellular component (GO:0006928)	0.0286
imaginal disc development (GO:0007444)	0.0296
positive regulation of cellular process (GO:0048522)	0.0324
tissue migration (GO:0090130)	0.0334
developmental growth (GO:0048589)	0.0342
regulation of cellular biosynthetic process (GO:0031326)	0.0343
regulation of biosynthetic process (GO:0009889)	0.0345
regulation of JNK cascade (GO:0046328)	0.0351
morphogenesis of an epithelium (GO:0002009)	0.0356
ameboidal-type cell migration (GO:0001667)	0.0366
epithelium development (GO:0060429)	0.0382
instar larval or pupal development (GO:0002165)	0.0382
regulation of stress-activated MAPK cascade (GO:0032872)	0.0394
regulation of stress-activated protein kinase signaling cascade (GO:0070302)	0.0394
embryonic development via the syncytial blastoderm (GO:0001700)	0.0401
tissue morphogenesis (GO:0048729)	0.0402
regulation of cell morphogenesis (GO:0022604)	0.0489

## Sheet: BP for cluster b
GO Biological Process annotations for cluster b
Annotation name and GO identifiers	P-value
regulation of RNA metabolic process (GO:0051252)	9.69e-17
regulation of cellular macromolecule biosynthetic process (GO:2000112)	2.69e-16
regulation of macromolecule biosynthetic process (GO:0010556)	2.88e-16
regulation of nucleobase-containing compound metabolic process (GO:0019219)	2.94e-16
regulation of RNA biosynthetic process (GO:2001141)	4.01e-16
regulation of transcription, DNA-templated (GO:0006355)	4.01e-16
regulation of nucleic acid-templated transcription (GO:1903506)	4.01e-16
regulation of cellular biosynthetic process (GO:0031326)	8.28e-16
regulation of biosynthetic process (GO:0009889)	8.46e-16
anatomical structure morphogenesis (GO:0009653)	2.98e-15
regulation of nitrogen compound metabolic process (GO:0051171)	4.25e-15
regulation of gene expression (GO:0010468)	6.95e-15
system development (GO:0048731)	1.44e-14
developmental process (GO:0032502)	1.49e-14
epithelium development (GO:0060429)	3.13e-14
tissue development (GO:0009888)	1.34e-13
anatomical structure development (GO:0048856)	1.61e-13
animal organ development (GO:0048513)	1.72e-13
single-organism developmental process (GO:0044767)	4.13e-13
tube development (GO:0035295)	1.23e-12
regulation of macromolecule metabolic process (GO:0060255)	1.73e-12
regulation of primary metabolic process (GO:0080090)	2.55e-12
single-multicellular organism process (GO:0044707)	4.34e-12
regulation of cellular metabolic process (GO:0031323)	5.1e-12
multicellular organism development (GO:0007275)	5.5e-12
imaginal disc development (GO:0007444)	2.04e-11
regulation of metabolic process (GO:0019222)	2.91e-11
instar larval or pupal development (GO:0002165)	4.19e-11
regulation of cellular process (GO:0050794)	4.25e-11
instar larval or pupal morphogenesis (GO:0048707)	6.64e-11
post-embryonic animal morphogenesis (GO:0009886)	9.16e-11
animal organ morphogenesis (GO:0009887)	9.78e-11
wing disc development (GO:0035220)	1.12e-10
metamorphosis (GO:0007552)	1.29e-10
negative regulation of cellular process (GO:0048523)	1.72e-10
post-embryonic development (GO:0009791)	1.93e-10
biological regulation (GO:0065007)	2.74e-10
post-embryonic appendage morphogenesis (GO:0035120)	2.81e-10
imaginal disc-derived appendage morphogenesis (GO:0035114)	3.55e-10
regulation of biological process (GO:0050789)	3.58e-10
appendage morphogenesis (GO:0035107)	3.92e-10
imaginal disc-derived appendage development (GO:0048737)	4.18e-10
cell development (GO:0048468)	4.48e-10
appendage development (GO:0048736)	4.91e-10
morphogenesis of an epithelium (GO:0002009)	7.11e-10
epithelial tube morphogenesis (GO:0060562)	7.69e-10
multicellular organismal process (GO:0032501)	7.92e-10
tissue morphogenesis (GO:0048729)	9.78e-10
regionalization (GO:0003002)	1.07e-09
imaginal disc-derived wing morphogenesis (GO:0007476)	1.34e-09
wing disc morphogenesis (GO:0007472)	1.71e-09
tube morphogenesis (GO:0035239)	1.75e-09
negative regulation of biological process (GO:0048519)	2.09e-09
post-embryonic animal organ morphogenesis (GO:0048563)	2.17e-09
imaginal disc morphogenesis (GO:0007560)	2.17e-09
pattern specification process (GO:0007389)	3.13e-09
single-organism process (GO:0044699)	1.02e-08
post-embryonic animal organ development (GO:0048569)	1.2e-08
cell differentiation (GO:0030154)	2.01e-08
negative regulation of RNA biosynthetic process (GO:1902679)	2.37e-08
negative regulation of transcription, DNA-templated (GO:0045892)	2.37e-08
negative regulation of nucleic acid-templated transcription (GO:1903507)	2.37e-08
cellular developmental process (GO:0048869)	2.71e-08
regulation of transcription from RNA polymerase II promoter (GO:0006357)	3.17e-08
positive regulation of biological process (GO:0048518)	3.3e-08
negative regulation of RNA metabolic process (GO:0051253)	4.17e-08
cell morphogenesis involved in differentiation (GO:0000904)	6.98e-08
embryo development (GO:0009790)	7.16e-08
negative regulation of nucleobase-containing compound metabolic process (GO:0045934)	7.96e-08
response to stimulus (GO:0050896)	7.99e-08
cell morphogenesis (GO:0000902)	1.2e-07
negative regulation of gene expression (GO:0010629)	1.93e-07
neuron projection morphogenesis (GO:0048812)	2.28e-07
cell projection morphogenesis (GO:0048858)	2.34e-07
negative regulation of macromolecule biosynthetic process (GO:0010558)	2.77e-07
negative regulation of cellular macromolecule biosynthetic process (GO:2000113)	2.77e-07
cell part morphogenesis (GO:0032990)	3.07e-07
neuron development (GO:0048666)	3.21e-07
neuron projection development (GO:0031175)	3.28e-07
negative regulation of cellular biosynthetic process (GO:0031327)	3.7e-07
negative regulation of biosynthetic process (GO:0009890)	3.7e-07
cell morphogenesis involved in neuron differentiation (GO:0048667)	4.08e-07
negative regulation of nitrogen compound metabolic process (GO:0051172)	6.07e-07
positive regulation of gene expression (GO:0010628)	6.26e-07
single-organism cellular process (GO:0044763)	8.59e-07
cellular component morphogenesis (GO:0032989)	1.23e-06
cellular process (GO:0009987)	1.36e-06
generation of neurons (GO:0048699)	1.43e-06
neuron differentiation (GO:0030182)	1.88e-06
negative regulation of macromolecule metabolic process (GO:0010605)	2.48e-06
positive regulation of RNA metabolic process (GO:0051254)	3.54e-06
cell projection organization (GO:0030030)	4.82e-06
negative regulation of metabolic process (GO:0009892)	5.4e-06
positive regulation of cellular process (GO:0048522)	6.04e-06
cellular component organization (GO:0016043)	6.27e-06
regulation of response to stimulus (GO:0048583)	6.83e-06
positive regulation of nucleobase-containing compound metabolic process (GO:0045935)	7.45e-06
positive regulation of macromolecule biosynthetic process (GO:0010557)	7.89e-06
cellular component organization or biogenesis (GO:0071840)	9.54e-06
response to chemical (GO:0042221)	1.01e-05
negative regulation of cellular metabolic process (GO:0031324)	1.27e-05
positive regulation of cellular biosynthetic process (GO:0031328)	2.42e-05
positive regulation of biosynthetic process (GO:0009891)	2.42e-05
positive regulation of nitrogen compound metabolic process (GO:0051173)	2.55e-05
chromatin organization (GO:0006325)	2.95e-05
regulation of signal transduction (GO:0009966)	4.29e-05
positive regulation of RNA biosynthetic process (GO:1902680)	4.92e-05
positive regulation of transcription, DNA-templated (GO:0045893)	4.92e-05
positive regulation of nucleic acid-templated transcription (GO:1903508)	4.92e-05
positive regulation of macromolecule metabolic process (GO:0010604)	5.35e-05
chromosome organization (GO:0051276)	7.09e-05
neurogenesis (GO:0022008)	7.09e-05
positive regulation of metabolic process (GO:0009893)	0.000174
regulation of cell communication (GO:0010646)	0.00018
regulation of signaling (GO:0023051)	0.00018
neuron projection guidance (GO:0097485)	0.000272
nervous system development (GO:0007399)	0.000288
chemotaxis (GO:0006935)	0.000386
positive regulation of cellular metabolic process (GO:0031325)	0.0011
negative regulation of response to stimulus (GO:0048585)	0.00113
positive regulation of transcription from RNA polymerase II promoter (GO:0045944)	0.00169
taxis (GO:0042330)	0.00186
segmentation (GO:0035282)	0.00196
locomotion (GO:0040011)	0.00235
reproductive process (GO:0022414)	0.0026
cellular process involved in reproduction in multicellular organism (GO:0022412)	0.00308
oogenesis (GO:0048477)	0.00309
movement of cell or subcellular component (GO:0006928)	0.00314
female gamete generation (GO:0007292)	0.00346
axon guidance (GO:0007411)	0.00365
multicellular organismal reproductive process (GO:0048609)	0.00376
multi-organism reproductive process (GO:0044703)	0.00405
sexual reproduction (GO:0019953)	0.00405
chromatin remodeling (GO:0006338)	0.00407
anterior/posterior pattern specification (GO:0009952)	0.00474
single organism reproductive process (GO:0044702)	0.00482
stem cell population maintenance (GO:0019827)	0.00482
maintenance of cell number (GO:0098727)	0.00482
negative regulation of signal transduction (GO:0009968)	0.00513
gamete generation (GO:0007276)	0.00744
negative regulation of cell communication (GO:0010648)	0.00797
negative regulation of signaling (GO:0023057)	0.00797
response to external stimulus (GO:0009605)	0.00821
organelle organization (GO:0006996)	0.00949
axonogenesis (GO:0007409)	0.012
germ cell development (GO:0007281)	0.0129
axon development (GO:0061564)	0.0146
reproduction (GO:0000003)	0.0151
dendrite morphogenesis (GO:0048813)	0.0155
gene silencing (GO:0016458)	0.0157
dendrite development (GO:0016358)	0.0179
imaginal disc-derived wing vein specification (GO:0007474)	0.0184
multicellular organism reproduction (GO:0032504)	0.0239
syncytial blastoderm mitotic cell cycle (GO:0035186)	0.0248
regulation of gene expression, epigenetic (GO:0040029)	0.0288
developmental process involved in reproduction (GO:0003006)	0.0379
cell cycle comprising mitosis without cytokinesis (GO:0033301)	0.0402

## Sheet: BP for cluster c
GO Biological Process annotations for cluster c
Annotation name and GO identifiers	P-value
locomotion (GO:0040011)	0.00136
negative regulation of biological process (GO:0048519)	0.00231
regulation of BMP signaling pathway (GO:0030510)	0.00433
regulation of cellular response to growth factor stimulus (GO:0090287)	0.00925
response to external stimulus (GO:0009605)	0.0116
response to chemical (GO:0042221)	0.0117
regulation of transmembrane receptor protein serine/threonine kinase signaling pathway (GO:0090092)	0.0124
motor neuron axon guidance (GO:0008045)	0.0196
negative regulation of cellular process (GO:0048523)	0.0269
axon guidance (GO:0007411)	0.0288
neuron projection guidance (GO:0097485)	0.0331
chemotaxis (GO:0006935)	0.0397

## Sheet: MF for whole graph
GO Molecular Function annotations for the whole graph
Annotation name and GO identifiers	P-value
protein binding (GO:0005515)	7.68e-07
nucleic acid binding transcription factor activity (GO:0001071)	1.44e-06
transcription factor activity, sequence-specific DNA binding (GO:0003700)	1.44e-06
DNA binding (GO:0003677)	1.07e-05
binding (GO:0005488)	3.94e-05
sequence-specific DNA binding (GO:0043565)	0.00017
nucleic acid binding (GO:0003676)	0.000195
transcription regulatory region DNA binding (GO:0044212)	0.000268
regulatory region nucleic acid binding (GO:0001067)	0.000283
regulatory region DNA binding (GO:0000975)	0.000283
heterocyclic compound binding (GO:1901363)	0.000425
organic cyclic compound binding (GO:0097159)	0.000471
protein dimerization activity (GO:0046983)	0.00105
protein domain specific binding (GO:0019904)	0.00478
core promoter binding (GO:0001047)	0.0309
chromatin binding (GO:0003682)	0.0344

## Sheet: MF for cluster a
GO Molecular Function annotations for cluster a
Annotation name and GO identifiers	P-value

## Sheet: MF for cluster b
GO Molecular Function annotations for cluster a
Annotation name and GO identifiers	P-value
nucleic acid binding transcription factor activity (GO:0001071)	3.4e-05
transcription factor activity, sequence-specific DNA binding (GO:0003700)	3.4e-05
transcription regulatory region DNA binding (GO:0044212)	0.000306
regulatory region nucleic acid binding (GO:0001067)	0.000321
regulatory region DNA binding (GO:0000975)	0.000321
DNA binding (GO:0003677)	0.000867
chromatin binding (GO:0003682)	0.00227
nucleic acid binding (GO:0003676)	0.00337
protein binding (GO:0005515)	0.00468
core promoter binding (GO:0001047)	0.00776
protein homodimerization activity (GO:0042803)	0.0112
identical protein binding (GO:0042802)	0.0173
protein dimerization activity (GO:0046983)	0.0227
heterocyclic compound binding (GO:1901363)	0.0451
organic cyclic compound binding (GO:0097159)	0.0482

## Sheet: MF for cluster c
GO Molecular Function annotations for cluster a
Annotation name and GO identifiers	P-value
